# Supplementary material for: De novo transcriptome assembly of the bamboo snout beetle Cyrtotrachelus buqueti reveals ability to degrade lignocellulose of bamboo feedstock
Source: Biotechnol Biofuels. 2018 Oct 27;11:292. doi: 10.1186/s13068-018-1291-9 (PMC6204003; doi:10.1186/s13068-018-1291-9)
Supplement: Supplementary file 1 — Additional file 1: Table S1. The CAYz family in the transcriptome. The family and numbers are listed. [file 13068_2018_1291_MOESM1_ESM.xls]

## Sheet: Sheet1
Table S1 The CAYz family in the developmental transcriptome
CAYz	count of family	count of gene	major family
GHs	55	309	GH1,GH109,GH13,GH15,GH16,GH17,GH18,GH5,GH45,GH48
GTs	51	174	GT1,GT2,GT20,GT22,GT27,GT28,GT31,GT32,GT4,GT41
AAs	8	131	AA1,AA2,AA3,AA4,AA5,AA6,AA7,AA8
CBMs	17	128	CBM14,CBM13,CBM32,CBM37,CBM50
CEs	8	174	CE1,CE10,CE4,CE7,CE8,CE9
PLs	7	11	PL10,PL14,PL8,PL17,PL20,PL22,PL12
