# Supplementary material for: De novo transcriptome assembly of the bamboo snout beetle Cyrtotrachelus buqueti reveals ability to degrade lignocellulose of bamboo feedstock
Source: Biotechnol Biofuels. 2018 Oct 27;11:292. doi: 10.1186/s13068-018-1291-9 (PMC6204003; doi:10.1186/s13068-018-1291-9)
Supplement: Supplementary file 2 — Additional file 2: Table S2. The annotation of predicted CAZyme genes in the transcriptome. [file 13068_2018_1291_MOESM2_ESM.xls]

## Sheet: CAZy.Anno
Table S2. The annotation of predicted CAZyme genes in the transcriptome.
gene_id	CAZy	Count	Gene Length	NR GI	NR ID	NR Score	NR Evalue	NR Description	NT GI	NT ID	NT Score	NT Evalue	NT Description	KO ID	KO Name	KO Description	Http Link	Swissprot ID	Swissprot Score	Swissprot Evalue	Swissprot Description	PFAM ID	PFAM description	Gene Ontology Biological Pathway	BP Description	Gene Ontology Molecular Function	MF Description	Gene Ontology Cellular Component	CC Description	KOG ID	KOG Description
c100114_g1	GH38;GH57;	2	316	678308312	CDW90476.1	263	2.52e-24	alpha-mannosidase 2c1-like [Stylonychia lemnae]	--	--	--	--	--	K01191	E3.2.1.24	alpha-mannosidase	http://www.genome.jp/dbget-bin/www_bget?ko:K01191	Q9UT61	282	2.41e-28	Alpha-mannosidase OS=Schizosaccharomyces pombe (strain 972 / ATCC 24843) GN=ams1 PE=3 SV=1	PF01074	Glycosyl hydrolases family 38 N-terminal domain	GO:0005975	carbohydrate metabolic process	GO:0004559	alpha-mannosidase activity	--	--	KOG4342	Alpha-mannosidase
c100204_g1	AA3;AA8;	2	258	196000010	XP_002109873.1	160	3.44e-11	hypothetical protein TRIADDRAFT_53208 [Trichoplax adhaerens]>gi|190587997|gb|EDV28039.1| hypothetical protein TRIADDRAFT_53208 [Trichoplax adhaerens]	--	--	--	--	--	--	--	--	--	P18172	133	6.18e-09	Glucose dehydrogenase [FAD, quinone] OS=Drosophila pseudoobscura pseudoobscura GN=Gld PE=3 SV=4	PF02254//PF07992//PF01266//PF05834//PF00732	TrkA-N domain//Pyridine nucleotide-disulphide oxidoreductase//FAD dependent oxidoreductase//Lycopene cyclase protein//GMC oxidoreductase	GO:0044710//GO:0016117//GO:0055114//GO:0006813	single-organism metabolic process//carotenoid biosynthetic process//oxidation-reduction process//potassium ion transport	GO:0016614//GO:0016491//GO:0050660//GO:0016705	oxidoreductase activity, acting on CH-OH group of donors//oxidoreductase activity//flavin adenine dinucleotide binding//oxidoreductase activity, acting on paired donors, with incorporation or reduction of molecular oxygen	--	--	--	--
c100998_g1	GH31;	1	423	674044820	XP_008828366.1	134	5.16e-07	PREDICTED: sucrase-isomaltase, intestinal [Nannospalax galili]	--	--	--	--	--	--	--	--	--	Q5AWI5	223	5.63e-20	Alpha/beta-glucosidase agdC OS=Emericella nidulans (strain FGSC A4 / ATCC 38163 / CBS 112.46 / NRRL 194 / M139) GN=agdC PE=2 SV=2	--	--	--	--	--	--	--	--	KOG1065	Maltase glucoamylase and related hydrolases, glycosyl hydrolase family 31
c101099_g1	GH47;	1	220	514686689	XP_004990922.1	171	1.33e-12	hypothetical protein PTSG_12582 [Salpingoeca rosetta]>gi|326431513|gb|EGD77083.1| hypothetical protein PTSG_12582 [Salpingoeca rosetta]	--	--	--	--	--	K10085	EDEM2	ER degradation enhancer, mannosidase alpha-like 2	http://www.genome.jp/dbget-bin/www_bget?ko:K10085	O94726	178	5.1e-15	ER degradation-enhancing alpha-mannosidase-like protein 1 OS=Schizosaccharomyces pombe (strain 972 / ATCC 24843) GN=mnl1 PE=3 SV=2	PF01532	Glycosyl hydrolase family 47	GO:0005975	carbohydrate metabolic process	GO:0005509//GO:0004571	calcium ion binding//mannosyl-oligosaccharide 1,2-alpha-mannosidase activity	GO:0016020	membrane	KOG2429	Glycosyl hydrolase, family 47
c101550_g1	AA3;AA8;	2	253	556729850	XP_005960631.1	153	3.02e-10	PREDICTED: choline dehydrogenase, mitochondrial-like [Pantholops hodgsonii]	--	--	--	--	--	--	--	--	--	C6DKY4	142	4.65e-10	Oxygen-dependent choline dehydrogenase OS=Pectobacterium carotovorum subsp. carotovorum (strain PC1) GN=betA PE=3 SV=1	PF00732//PF00633	GMC oxidoreductase//Helix-hairpin-helix motif	GO:0055114	oxidation-reduction process	GO:0050660//GO:0003677//GO:0016614	flavin adenine dinucleotide binding//DNA binding//oxidoreductase activity, acting on CH-OH group of donors	--	--	--	--
c101897_g1	GT2;	1	257	857978089	CEO96064.1	168	4.45e-12	hypothetical protein PBRA_004754 [Plasmodiophora brassicae]	156720202	AB266098.1	179	3.21e-87	Pleurotus ostreatus Pochs2 mRNA for chitin synthase, complete cds	K00698	CHS1	chitin synthase	http://www.genome.jp/dbget-bin/www_bget?ko:K00698	P30596	410	3.2e-50	Chitin synthase 1 (Fragment) OS=Schizophyllum commune GN=CHS1 PE=3 SV=1	PF01644	Chitin synthase	GO:0006031	chitin biosynthetic process	GO:0004100	chitin synthase activity	--	--	--	--
c10267_g1	GH109;	1	288	470518120	XP_004353292.1	120	7.04e-06	oxidoreductase [Acanthamoeba castellanii str. Neff]>gi|440802838|gb|ELR23764.1| oxidoreductase [Acanthamoeba castellanii str. Neff]	--	--	--	--	--	--	--	--	--	Q2I8V6	117	7.46e-07	1,5-anhydro-D-fructose reductase OS=Ensifer adhaerens GN=afr PE=1 SV=1	PF02670//PF01408	1-deoxy-D-xylulose 5-phosphate reductoisomerase//Oxidoreductase family, NAD-binding Rossmann fold	GO:0055114	oxidation-reduction process	GO:0016491//GO:0070402	oxidoreductase activity//NADPH binding	--	--	--	--
c10872_g1	CBM14;	1	1252	270297180	NP_001161912.1	821	1.77e-105	cuticular protein analogous to peritrophins 1-B [Tribolium castaneum]>gi|268309002|gb|ACY95467.1| cuticular protein analogous to peritrophins 1-B [Tribolium castaneum]>gi|270001714|gb|EEZ98161.1| hypothetical protein TcasGA2_TC000587 [Tribolium castaneum]	662189754	XM_008469397.1	49	3.22e-14	PREDICTED: Diaphorina citri uncharacterized LOC103505088 (LOC103505088), mRNA	--	--	--	--	--	--	--	--	PF01607	Chitin binding Peritrophin-A domain	GO:0006030	chitin metabolic process	GO:0008061	chitin binding	GO:0005576	extracellular region	--	--
c11155_g1	GT39;GT83;	2	594	546677054	ERL87963.1	173	1.64e-11	hypothetical protein D910_05351 [Dendroctonus ponderosae]	--	--	--	--	--	--	--	--	--	--	--	--	--	PF00873//PF01770	AcrB/AcrD/AcrF family//Reduced folate carrier	GO:0006810	transport	GO:0005215	transporter activity	GO:0016020	membrane	--	--
c12214_g1	AA5;	1	774	470402399	XP_004335664.1	275	1.84e-25	kelch repeatcontaining protein [Acanthamoeba castellanii str. Neff]>gi|440792429|gb|ELR13651.1| kelch repeatcontaining protein [Acanthamoeba castellanii str. Neff]	--	--	--	--	--	--	--	--	--	P80197	168	3.91e-12	Actin-fragmin kinase OS=Physarum polycephalum PE=1 SV=2	PF01344//PF05496//PF07646	Kelch motif//Holliday junction DNA helicase ruvB N-terminus//Kelch motif	GO:0006281//GO:0006310	DNA repair//DNA recombination	GO:0009378//GO:0005515	four-way junction helicase activity//protein binding	GO:0005657//GO:0009379	replication fork//Holliday junction helicase complex	KOG0379	Kelch repeat-containing proteins
c12270_g1	GH27;GH36;	2	274	470309286	XP_004364049.1	226	1.43e-20	alpha-galactosidase [Capsaspora owczarzaki ATCC 30864]	--	--	--	--	--	K07407	E3.2.1.22B, galA, rafA	alpha-galactosidase	http://www.genome.jp/dbget-bin/www_bget?ko:K07407	Q4WE86	271	4.77e-28	Probable alpha-galactosidase B OS=Neosartorya fumigata (strain ATCC MYA-4609 / Af293 / CBS 101355 / FGSC A1100) GN=aglB PE=3 SV=2	--	--	--	--	--	--	--	--	KOG2366	Alpha-D-galactosidase (melibiase)
c12662_g1	CE1;	1	2086	642920562	XP_001816430.2	1386	1.87e-177	PREDICTED: uncharacterized protein LOC100141961 [Tribolium castaneum]	--	--	--	--	--	--	--	--	--	O46108	479	1.32e-51	Lipase 3 OS=Drosophila melanogaster GN=Lip3 PE=2 SV=1	PF04083	Partial alpha/beta-hydrolase lipase region	GO:0006629	lipid metabolic process	--	--	--	--	KOG2624	Triglyceride lipase-cholesterol esterase
c12823_g1	GT31;	1	376	332374442	AEE62362.1	148	2.14e-09	unknown [Dendroctonus ponderosae]	--	--	--	--	--	--	--	--	--	Q9NS00	140	1.16e-09	Glycoprotein-N-acetylgalactosamine 3-beta-galactosyltransferase 1 OS=Homo sapiens GN=C1GALT1 PE=1 SV=1	PF06480	FtsH Extracellular	--	--	GO:0004222//GO:0005524//GO:0008270	metalloendopeptidase activity//ATP binding//zinc ion binding	GO:0016021	integral component of membrane	--	--
c12825_g1	GH35;GH42;	2	1230	478255500	ENN75717.1	1272	8.57e-167	hypothetical protein YQE_07678, partial [Dendroctonus ponderosae]	--	--	--	--	--	--	--	--	--	Q8NCI6	437	3.32e-46	Beta-galactosidase-1-like protein 3 OS=Homo sapiens GN=GLB1L3 PE=2 SV=3	PF01301	Glycosyl hydrolases family 35	GO:0005975	carbohydrate metabolic process	GO:0004553	hydrolase activity, hydrolyzing O-glycosyl compounds	--	--	KOG0496	Beta-galactosidase
c12825_g2	GH35;GH42;	2	1130	478255500	ENN75717.1	1038	2.49e-132	hypothetical protein YQE_07678, partial [Dendroctonus ponderosae]	--	--	--	--	--	K12309	GLB1, ELNR1	beta-galactosidase	http://www.genome.jp/dbget-bin/www_bget?ko:K12309	A2RSQ1	556	6.14e-63	Beta-galactosidase-1-like protein 3 OS=Mus musculus GN=Glb1l3 PE=2 SV=1	PF02449//PF01301	Beta-galactosidase//Glycosyl hydrolases family 35	GO:0006027//GO:0005975//GO:0006687//GO:0046486//GO:0006012	glycosaminoglycan catabolic process//carbohydrate metabolic process//glycosphingolipid metabolic process//glycerolipid metabolic process//galactose metabolic process	GO:0004553//GO:0004565	hydrolase activity, hydrolyzing O-glycosyl compounds//beta-galactosidase activity	GO:0009341	beta-galactosidase complex	KOG0496	Beta-galactosidase
c13042_g1	GT31;GT67;	2	5101	332372490	AEE61387.1	1616	0	unknown [Dendroctonus ponderosae]>gi|478253938|gb|ENN74230.1| hypothetical protein YQE_09203, partial [Dendroctonus ponderosae]>gi|546674856|gb|ERL86142.1| hypothetical protein D910_03555 [Dendroctonus ponderosae]	332372489	BT126423.1	539	0	Dendroctonus ponderosae clone DPO0412_P23 unknown mRNA	K04441	P38	p38 MAP kinase	http://www.genome.jp/dbget-bin/www_bget?ko:K04441	O61443	1339	4.05e-168	Mitogen-activated protein kinase 14B OS=Drosophila melanogaster GN=p38b PE=1 SV=1	PF00069//PF06293//PF02434//PF01762//PF01163//PF07714	Protein kinase domain//Lipopolysaccharide kinase (Kdo/WaaP) family//Fringe-like//Galactosyltransferase//RIO1 family//Protein tyrosine kinase	GO:0009103//GO:0006468//GO:0006486	lipopolysaccharide biosynthetic process//protein phosphorylation//protein glycosylation	GO:0005524//GO:0016757//GO:0008378//GO:0004672//GO:0003824//GO:0016773	ATP binding//transferase activity, transferring glycosyl groups//galactosyltransferase activity//protein kinase activity//catalytic activity//phosphotransferase activity, alcohol group as acceptor	GO:0016020	membrane	KOG0660	Mitogen-activated protein kinase
c13056_g1	CBM14;	1	977	478253145	ENN73516.1	169	3.29e-12	hypothetical protein YQE_09767, partial [Dendroctonus ponderosae]>gi|546678898|gb|ERL89436.1| hypothetical protein D910_06803 [Dendroctonus ponderosae]	--	--	--	--	--	--	--	--	--	--	--	--	--	PF01607//PF06026	Chitin binding Peritrophin-A domain//Ribose 5-phosphate isomerase A (phosphoriboisomerase A)	GO:0015976//GO:0006098//GO:0009052//GO:0006030	carbon utilization//pentose-phosphate shunt//pentose-phosphate shunt, non-oxidative branch//chitin metabolic process	GO:0004751//GO:0008061	ribose-5-phosphate isomerase activity//chitin binding	GO:0005576	extracellular region	--	--
c134_g1	AA3;AA8;	2	219	170030783	XP_001843267.1	154	1.67e-10	alcohol dehydrogenase [Culex quinquefasciatus]>gi|167868386|gb|EDS31769.1| alcohol dehydrogenase [Culex quinquefasciatus]	--	--	--	--	--	--	--	--	--	Q4A0Q1	119	3.63e-07	Oxygen-dependent choline dehydrogenase OS=Staphylococcus saprophyticus subsp. saprophyticus (strain ATCC 15305 / DSM 20229) GN=betA PE=3 SV=1	PF05199	GMC oxidoreductase	GO:0006566//GO:0006544//GO:0006563//GO:0006066//GO:0055114	threonine metabolic process//glycine metabolic process//L-serine metabolic process//alcohol metabolic process//oxidation-reduction process	GO:0050660//GO:0016614//GO:0008812	flavin adenine dinucleotide binding//oxidoreductase activity, acting on CH-OH group of donors//choline dehydrogenase activity	--	--	--	--
c134_g2	AA3;AA8;	2	620	780055085	XP_796478.2	210	2.5e-16	PREDICTED: choline dehydrogenase, mitochondrial-like [Strongylocentrotus purpuratus]	--	--	--	--	--	K00119	E1.1.99.-	--	http://www.genome.jp/dbget-bin/www_bget?ko:K00119	A8AJN0	210	7.07e-18	Oxygen-dependent choline dehydrogenase OS=Citrobacter koseri (strain ATCC BAA-895 / CDC 4225-83 / SGSC4696) GN=betA PE=3 SV=1	PF05199	GMC oxidoreductase	GO:0055114	oxidation-reduction process	GO:0016614	oxidoreductase activity, acting on CH-OH group of donors	--	--	--	--
c1403_g1	GH16;	1	250	857973344	CEP00625.1	137	3.49e-08	hypothetical protein PBRA_001678 [Plasmodiophora brassicae]	--	--	--	--	--	--	--	--	--	Q9USW3	141	4.17e-10	Probable glycosidase C21B10.07 OS=Schizosaccharomyces pombe (strain 972 / ATCC 24843) GN=SPBC21B10.07 PE=3 SV=1	--	--	--	--	--	--	--	--	--	--
c15052_g1	AA6;	1	670	873231219	CEM08867.1	496	8.77e-59	unnamed protein product [Vitrella brassicaformis CCMP3155]	598065934	XM_007373734.1	164	1.98e-78	Spathaspora passalidarum NRRL Y-27907 hypothetical protein (SPAPADRAFT_59645), mRNA	K03809	wrbA	Trp repressor binding protein	http://www.genome.jp/dbget-bin/www_bget?ko:K03809	Q12335	694	1.19e-90	Protoplast secreted protein 2 OS=Saccharomyces cerevisiae (strain ATCC 204508 / S288c) GN=PST2 PE=1 SV=1	PF03358//PF00258	NADPH-dependent FMN reductase//Flavodoxin	--	--	GO:0016491//GO:0010181	oxidoreductase activity//FMN binding	--	--	KOG3135	1,4-benzoquinone reductase-like; Trp repressor binding protein-like/protoplast-secreted protein
c15285_g1	CBM14;	1	584	546673640	ERL85204.1	176	1.1e-12	hypothetical protein D910_02625 [Dendroctonus ponderosae]	--	--	--	--	--	--	--	--	--	--	--	--	--	PF01607	Chitin binding Peritrophin-A domain	GO:0006030	chitin metabolic process	GO:0008061	chitin binding	GO:0005576	extracellular region	--	--
c15322_g1	AA5;	1	8412	546678689	ERL89257.1	5185	0	hypothetical protein D910_06630, partial [Dendroctonus ponderosae]	--	--	--	--	--	--	--	--	--	Q19981	1458	6.81e-169	Putative protein tag-53 OS=Caenorhabditis elegans GN=tag-53 PE=1 SV=3	PF01437//PF07646//PF01344	Plexin repeat//Kelch motif//Kelch motif	--	--	GO:0005515	protein binding	GO:0016020	membrane	KOG1388	Attractin and platelet-activating factor acetylhydrolase
c15326_g1	CE8;	1	323	720062684	4PMH	427	4.54e-49	Chain A, The Structure Of Rice Weevil Pectin Methyl Esterase	--	--	--	--	--	--	--	--	--	Q47474	183	1.69e-15	Pectinesterase B OS=Dickeya dadantii (strain 3937) GN=pemB PE=1 SV=2	PF01095	Pectinesterase	GO:0042545//GO:0005982//GO:0005985	cell wall modification//starch metabolic process//sucrose metabolic process	GO:0030599	pectinesterase activity	GO:0005618	cell wall	--	--
c15382_g1	GT20;GT4;	2	3688	546678473	ERL89081.1	3902	0	hypothetical protein D910_06458 [Dendroctonus ponderosae]	749753566	XM_011140877.1	474	0	PREDICTED: Harpegnathos saltator alpha,alpha-trehalose-phosphate synthase [UDP-forming] (LOC105183031), transcript variant X2, mRNA	K16055	TPS	trehalose 6-phosphate synthase/phosphatase	http://www.genome.jp/dbget-bin/www_bget?ko:K16055	G4RK44	970	1.78e-113	Bifunctional trehalose-6-phosphate synthase/phosphatase OS=Thermoproteus tenax (strain ATCC 35583 / NBRC 100435 / JCM 9277 / Kra 1) GN=tpsp PE=1 SV=1	PF02358//PF00534//PF04336//PF00982	Trehalose-phosphatase//Glycosyl transferases group 1//Protein of unknown function, DUF479//Glycosyltransferase family 20	GO:0009058//GO:0005992//GO:0006633//GO:0015940	biosynthetic process//trehalose biosynthetic process//fatty acid biosynthetic process//pantothenate biosynthetic process	GO:0008770//GO:0003824	[acyl-carrier-protein] phosphodiesterase activity//catalytic activity	--	--	KOG1050	Trehalose-6-phosphate synthase component TPS1 and related subunits
c15502_g1	GT92;	1	1625	642929315	XP_008195783.1	637	9.1e-74	PREDICTED: uncharacterized protein LOC103312132 [Tribolium castaneum]>gi|270009640|gb|EFA06088.1| hypothetical protein TcasGA2_TC008925 [Tribolium castaneum]	--	--	--	--	--	--	--	--	--	--	--	--	--	--	--	--	--	--	--	--	--	--	--
c15562_g1	CE1;CE10;	2	1165	332376629	AEE63454.1	1199	9.16e-162	unknown [Dendroctonus ponderosae]	--	--	--	--	--	K01070	frmB, ESD, fghA	S-formylglutathione hydrolase	http://www.genome.jp/dbget-bin/www_bget?ko:K01070	Q08E20	971	1.38e-128	S-formylglutathione hydrolase OS=Bos taurus GN=ESD PE=2 SV=1	PF00326//PF12740//PF01764//PF07224	Prolyl oligopeptidase family//Chlorophyllase enzyme//Lipase (class 3)//Chlorophyllase	GO:0016042//GO:0046486//GO:0006508//GO:0006629//GO:0015996//GO:0015994	lipid catabolic process//glycerolipid metabolic process//proteolysis//lipid metabolic process//chlorophyll catabolic process//chlorophyll metabolic process	GO:0004806//GO:0047746//GO:0008236	triglyceride lipase activity//chlorophyllase activity//serine-type peptidase activity	--	--	--	--
c15617_g1	AA3;AA8;	2	2621	478252402	ENN72828.1	2592	0	hypothetical protein YQE_10631, partial [Dendroctonus ponderosae]	--	--	--	--	--	K00108	E1.1.99.1, betA, CHDH	choline dehydrogenase	http://www.genome.jp/dbget-bin/www_bget?ko:K00108	P18173	1564	0	Glucose dehydrogenase [FAD, quinone] OS=Drosophila melanogaster GN=Gld PE=3 SV=3	PF00732//PF01134//PF05834//PF01266//PF07992//PF05199	GMC oxidoreductase//Glucose inhibited division protein A//Lycopene cyclase protein//FAD dependent oxidoreductase//Pyridine nucleotide-disulphide oxidoreductase//GMC oxidoreductase	GO:0055114//GO:0016117//GO:0008033	oxidation-reduction process//carotenoid biosynthetic process//tRNA processing	GO:0050660//GO:0016491//GO:0016614//GO:0016705	flavin adenine dinucleotide binding//oxidoreductase activity//oxidoreductase activity, acting on CH-OH group of donors//oxidoreductase activity, acting on paired donors, with incorporation or reduction of molecular oxygen	--	--	--	--
c15744_g1	CE9;	1	343	470527205	XP_004356990.1	240	3.66e-21	amidohydrolase domain containing protein [Acanthamoeba castellanii str. Neff]>gi|440804091|gb|ELR24971.1| amidohydrolase domain containing protein [Acanthamoeba castellanii str. Neff]	--	--	--	--	--	--	--	--	--	--	--	--	--	--	--	--	--	--	--	--	--	--	--
c16128_g1	CE3;	1	1818	91083355	XP_975079.1	696	3.41e-90	PREDICTED: platelet-activating factor acetylhydrolase IB subunit beta homolog [Tribolium castaneum]>gi|270007770|gb|EFA04218.1| hypothetical protein TcasGA2_TC014467 [Tribolium castaneum]	--	--	--	--	--	K16795	PAFAH1B2_3	platelet-activating factor acetylhydrolase IB subunit beta/gamma	http://www.genome.jp/dbget-bin/www_bget?ko:K16795	Q9VXP4	496	2.11e-61	Platelet-activating factor acetylhydrolase IB subunit beta homolog OS=Drosophila melanogaster GN=Paf-AHalpha PE=1 SV=1	PF00657	GDSL-like Lipase/Acylhydrolase	GO:0006629	lipid metabolic process	GO:0016788//GO:0016787	hydrolase activity, acting on ester bonds//hydrolase activity	--	--	--	--
c16347_g1	CBM14;	1	990	642919131	XP_008191749.1	410	7.49e-45	PREDICTED: uncharacterized protein LOC103312571 [Tribolium castaneum]	--	--	--	--	--	--	--	--	--	--	--	--	--	PF01607	Chitin binding Peritrophin-A domain	GO:0006030	chitin metabolic process	GO:0008061	chitin binding	GO:0005576	extracellular region	--	--
c167_g1	AA3;AA8;	2	412	780715698	XP_011705648.1	138	5.93e-08	PREDICTED: glucose dehydrogenase [FAD, quinone]-like, partial [Wasmannia auropunctata]	--	--	--	--	--	--	--	--	--	--	--	--	--	PF03253//PF00732	Urea transporter//GMC oxidoreductase	GO:0015840//GO:0055114//GO:0071918	urea transport//oxidation-reduction process//urea transmembrane transport	GO:0050660//GO:0016614//GO:0015204	flavin adenine dinucleotide binding//oxidoreductase activity, acting on CH-OH group of donors//urea transmembrane transporter activity	GO:0016021	integral component of membrane	--	--
c16_g1	GH133;	1	295	657811333	XP_008333009.1	341	6.78e-35	PREDICTED: glycogen debranching enzyme isoform X1 [Cynoglossus semilaevis]>gi|657811335|ref|XP_008333010.1| PREDICTED: glycogen debranching enzyme isoform X1 [Cynoglossus semilaevis]	--	--	--	--	--	K01196	AGL	glycogen debranching enzyme	http://www.genome.jp/dbget-bin/www_bget?ko:K01196	Q06625	321	1.73e-33	Glycogen debranching enzyme OS=Saccharomyces cerevisiae (strain ATCC 204508 / S288c) GN=GDB1 PE=1 SV=1	PF06202	Amylo-alpha-1,6-glucosidase	GO:0005982//GO:0005985//GO:0005980	starch metabolic process//sucrose metabolic process//glycogen catabolic process	GO:0004134//GO:0004135	4-alpha-glucanotransferase activity//amylo-alpha-1,6-glucosidase activity	--	--	--	--
c17052_g1	CE9;	1	218	290996905	XP_002681022.1	171	1.33e-12	amidohydrolase family protein [Naegleria gruberi]>gi|284094645|gb|EFC48278.1| amidohydrolase family protein [Naegleria gruberi]	--	--	--	--	--	--	--	--	--	--	--	--	--	--	--	--	--	--	--	--	--	--	--
c17552_g1	GT64;GT47;	2	3292	478257162	ENN77325.1	4314	0	hypothetical protein YQE_06151, partial [Dendroctonus ponderosae]	--	--	--	--	--	K02370	EXTL3	alpha-1,4-N-acetylglucosaminyltransferase EXTL3	http://www.genome.jp/dbget-bin/www_bget?ko:K02370	Q9XZ08	2960	0	Exostosin-3 OS=Drosophila melanogaster GN=botv PE=1 SV=1	PF00367//PF09258	phosphotransferase system, EIIB//Glycosyl transferase family 64 domain	GO:0008643	carbohydrate transport	GO:0008982//GO:0016758	protein-N(PI)-phosphohistidine-sugar phosphotransferase activity//transferase activity, transferring hexosyl groups	GO:0009357//GO:0031227	protein-N(PI)-phosphohistidine-sugar phosphotransferase complex//intrinsic component of endoplasmic reticulum membrane	KOG2264	Exostosin EXT1L
c17598_g1	GH109;	1	1864	478255351	ENN75577.1	980	0	hypothetical protein YQE_07920, partial [Dendroctonus ponderosae]>gi|546676467|gb|ERL87472.1| hypothetical protein D910_04864 [Dendroctonus ponderosae]	--	--	--	--	--	--	--	--	--	Q3B7J2	430	7.05e-83	Glucose-fructose oxidoreductase domain-containing protein 2 OS=Homo sapiens GN=GFOD2 PE=2 SV=1	PF01408//PF03447	Oxidoreductase family, NAD-binding Rossmann fold//Homoserine dehydrogenase, NAD binding domain	GO:0055114	oxidation-reduction process	GO:0016491//GO:0050661	oxidoreductase activity//NADP binding	--	--	KOG2742	Predicted oxidoreductase
c18641_g1	GT41;	1	2956	546676606	ERL87578.1	3706	0	hypothetical protein D910_04969 [Dendroctonus ponderosae]	572260192	XM_006608357.1	554	0	PREDICTED: Apis dorsata pre-mRNA-splicing factor SYF1-like (LOC102676944), mRNA	K12867	SYF1, XAB2	pre-mRNA-splicing factor SYF1	http://www.genome.jp/dbget-bin/www_bget?ko:K12867	Q9HCS7	2738	0	Pre-mRNA-splicing factor SYF1 OS=Homo sapiens GN=XAB2 PE=1 SV=2	PF00515//PF02184//PF13176//PF13181//PF05843//PF08429	Tetratricopeptide repeat//HAT (Half-A-TPR) repeat//Tetratricopeptide repeat//Tetratricopeptide repeat//Suppressor of forked protein (Suf)//PLU-1-like protein	GO:0055114//GO:0006396//GO:0006397	oxidation-reduction process//RNA processing//mRNA processing	GO:0016706//GO:0005515	oxidoreductase activity, acting on paired donors, with incorporation or reduction of molecular oxygen, 2-oxoglutarate as one donor, and incorporation of one atom each of oxygen into both donors//protein binding	GO:0005634//GO:0005622	nucleus//intracellular	KOG2047	mRNA splicing factor
c19303_g1	CE1;	1	1211	332374644	AEE62463.1	1076	5.44e-142	unknown [Dendroctonus ponderosae]	--	--	--	--	--	--	--	--	--	Q9U6W0	372	3.13e-39	Phospholipase A1 OS=Polistes annularis PE=2 SV=1	PF12740//PF01764	Chlorophyllase enzyme//Lipase (class 3)	GO:0016042//GO:0006629//GO:0046486//GO:0015996//GO:0015994	lipid catabolic process//lipid metabolic process//glycerolipid metabolic process//chlorophyll catabolic process//chlorophyll metabolic process	GO:0047746//GO:0004806	chlorophyllase activity//triglyceride lipase activity	--	--	--	--
c19446_g1	AA5;	1	476	145482297	XP_001427171.1	245	8.06e-22	hypothetical protein [Paramecium tetraurelia strain d4-2]>gi|124394250|emb|CAK59773.1| unnamed protein product [Paramecium tetraurelia]	--	--	--	--	--	--	--	--	--	P87061	366	8.23e-39	Tip elongation aberrant protein 1 OS=Schizosaccharomyces pombe (strain 972 / ATCC 24843) GN=tea1 PE=1 SV=1	PF01344//PF07646	Kelch motif//Kelch motif	--	--	GO:0005515	protein binding	--	--	KOG0379	Kelch repeat-containing proteins
c20093_g1	CE10;CE1;	2	2558	332375052	AEE62667.1	2437	0	unknown [Dendroctonus ponderosae]	--	--	--	--	--	K03929	pnbA	para-nitrobenzyl esterase	http://www.genome.jp/dbget-bin/www_bget?ko:K03929	P35502	805	1.35e-94	Esterase FE4 OS=Myzus persicae PE=1 SV=1	PF07859//PF00326	alpha/beta hydrolase fold//Prolyl oligopeptidase family	GO:0006508//GO:0008152	proteolysis//metabolic process	GO:0008236//GO:0016787	serine-type peptidase activity//hydrolase activity	--	--	KOG1516	Carboxylesterase and related proteins
c20498_g1	GH116;GH78;	2	4148	189239183	XP_966847.2	2615	0	PREDICTED: non-lysosomal glucosylceramidase [Tribolium castaneum]>gi|270010940|gb|EFA07388.1| hypothetical protein TcasGA2_TC016367 [Tribolium castaneum]	643013664	KF116165.1	202	9.64e-99	Uncultured bacterium clone GN8LFNR01D8G9I genomic sequence	K17108	GBA2	non-lysosomal glucosylceramidase	http://www.genome.jp/dbget-bin/www_bget?ko:K17108	Q7KT91	1627	0	Non-lysosomal glucosylceramidase OS=Drosophila melanogaster GN=CG33090 PE=1 SV=1	PF04277//PF04685//PF01529//PF00400	Oxaloacetate decarboxylase, gamma chain//Protein of unknown function, DUF608//DHHC palmitoyltransferase//WD domain, G-beta repeat	GO:0006687//GO:0006525//GO:0006814//GO:0006090//GO:0006665//GO:0006560//GO:0006680//GO:0071436//GO:0006807//GO:0005975	glycosphingolipid metabolic process//arginine metabolic process//sodium ion transport//pyruvate metabolic process//sphingolipid metabolic process//proline metabolic process//glucosylceramide catabolic process//sodium ion export//nitrogen compound metabolic process//carbohydrate metabolic process	GO:0015081//GO:0008948//GO:0004348//GO:0005515//GO:0008270	sodium ion transmembrane transporter activity//oxaloacetate decarboxylase activity//glucosylceramidase activity//protein binding//zinc ion binding	GO:0016021//GO:0016020//GO:0005886	integral component of membrane//membrane//plasma membrane	KOG2119	Predicted bile acid beta-glucosidase
c20520_g1	GT49;	1	1882	189236450	XP_001814629.1	858	7.15e-105	PREDICTED: N-acetyllactosaminide beta-1,3-N-acetylglucosaminyltransferase [Tribolium castaneum]>gi|270005935|gb|EFA02383.1| hypothetical protein TcasGA2_TC008060 [Tribolium castaneum]	--	--	--	--	--	--	--	--	--	Q8BWP8	301	5.69e-28	Beta-1,4-glucuronyltransferase 1 OS=Mus musculus GN=B4gat1 PE=1 SV=1	--	--	--	--	--	--	--	--	KOG3765	Predicted glycosyltransferase
c20524_g1	CBM14;	1	1377	332375941	AEE63111.1	1068	1.61e-141	unknown [Dendroctonus ponderosae]>gi|478258807|gb|ENN78823.1| hypothetical protein YQE_04722, partial [Dendroctonus ponderosae]	389610676	AK402328.1	141	2.56e-65	Papilio polytes mRNA for obstructor-A, complete cds, sequence id: Pp-0082	--	--	--	--	--	--	--	--	PF01607	Chitin binding Peritrophin-A domain	GO:0006030	chitin metabolic process	GO:0008061	chitin binding	GO:0005576	extracellular region	--	--
c20885_g1	GH20;	1	2727	332374706	AEE62494.1	2598	0	unknown [Dendroctonus ponderosae]	--	--	--	--	--	K12373	HEXA_B	hexosaminidase	http://www.genome.jp/dbget-bin/www_bget?ko:K12373	Q8WSF3	1404	0	Probable beta-hexosaminidase fdl OS=Drosophila melanogaster GN=fdl PE=1 SV=1	PF00728//PF04443	Glycosyl hydrolase family 20, catalytic domain//Acyl-protein synthetase, LuxE	GO:0005975//GO:0008218	carbohydrate metabolic process//bioluminescence	GO:0047474//GO:0004553	long-chain fatty acid luciferin component ligase activity//hydrolase activity, hydrolyzing O-glycosyl compounds	--	--	KOG2499	Beta-N-acetylhexosaminidase
c21311_g1	GH13;	1	241	780023084	XP_795023.2	263	1.12e-27	PREDICTED: alpha-amylase-like, partial [Strongylocentrotus purpuratus]	--	--	--	--	--	K01176	E3.2.1.1, amyA, malS	alpha-amylase	http://www.genome.jp/dbget-bin/www_bget?ko:K01176	P27350	299	5.14e-32	Alpha-amylase OS=Streptomyces thermoviolaceus GN=amy PE=3 SV=2	PF00128	Alpha amylase, catalytic domain	GO:0005975	carbohydrate metabolic process	GO:0003824//GO:0043169	catalytic activity//cation binding	--	--	--	--
c21311_g2	GH13;	1	351	115620414	XP_792420.2	226	2.04e-19	PREDICTED: alpha-amylase [Strongylocentrotus purpuratus]	--	--	--	--	--	K01176	E3.2.1.1, amyA, malS	alpha-amylase	http://www.genome.jp/dbget-bin/www_bget?ko:K01176	P08486	320	2.9e-34	Alpha-amylase OS=Streptomyces hygroscopicus PE=3 SV=1	PF00128	Alpha amylase, catalytic domain	GO:0005975	carbohydrate metabolic process	GO:0043169//GO:0003824	cation binding//catalytic activity	--	--	--	--
c21557_g1	GH35;GH42;GH2;	3	1892	478255496	ENN75713.1	1030	8.79e-121	hypothetical protein YQE_07674, partial [Dendroctonus ponderosae]	--	--	--	--	--	K05304	NANS, SAS	sialic acid synthase	http://www.genome.jp/dbget-bin/www_bget?ko:K05304	Q9NR45	809	4.91e-100	Sialic acid synthase OS=Homo sapiens GN=NANS PE=1 SV=2	PF03998//PF03102	Utp11 protein//NeuB family	GO:0016051//GO:0006364	carbohydrate biosynthetic process//rRNA processing	--	--	GO:0032040	small-subunit processome	KOG3237	Uncharacterized conserved protein
c22064_g1	CBM21;	1	3503	91079112	XP_975371.1	965	4.35e-115	PREDICTED: glycogen-binding subunit 76A [Tribolium castaneum]	643024989	KF121803.1	218	1.04e-107	Uncultured bacterium clone GL99HRC01BSKW1 genomic sequence	K07189	PPP1R3	protein phosphatase 1 regulatory subunit 3A/B/C/D/E	http://www.genome.jp/dbget-bin/www_bget?ko:K07189	Q9VVY3	772	5.65e-87	Glycogen-binding subunit 76A OS=Drosophila melanogaster GN=Gbs-76A PE=1 SV=1	PF03370//PF03423//PF15202	Putative phosphatase regulatory subunit//Carbohydrate binding domain (family 25)//Adipogenin	GO:0045444	fat cell differentiation	GO:2001070//GO:0005515	starch binding//protein binding	--	--	--	--
c22117_g1	GH38;	1	520	91079945	XP_968596.1	164	1.18e-10	PREDICTED: lysosomal alpha-mannosidase [Tribolium castaneum]>gi|270003256|gb|EEZ99703.1| hypothetical protein TcasGA2_TC002464 [Tribolium castaneum]	--	--	--	--	--	--	--	--	--	--	--	--	--	--	--	--	--	--	--	--	--	--	--
c2222_g1	CBM14;	1	698	270297204	NP_001161899.1	211	4.53e-17	cuticular protein analogous to peritrophins 1-A [Tribolium castaneum]>gi|268309000|gb|ACY95466.1| cuticular protein analogous to peritrophins 1-A [Tribolium castaneum]>gi|270014684|gb|EFA11132.1| hypothetical protein TcasGA2_TC004733 [Tribolium castaneum]	--	--	--	--	--	--	--	--	--	--	--	--	--	--	--	--	--	--	--	--	--	--	--
c22361_g1	CE1;	1	2619	478253877	ENN74169.1	3049	0	hypothetical protein YQE_09142, partial [Dendroctonus ponderosae]	--	--	--	--	--	K01322	E3.4.21.26, PREP	prolyl oligopeptidase	http://www.genome.jp/dbget-bin/www_bget?ko:K01322	Q9QUR6	2098	0	Prolyl endopeptidase OS=Mus musculus GN=Prep PE=2 SV=1	PF02897//PF00326	Prolyl oligopeptidase, N-terminal beta-propeller domain//Prolyl oligopeptidase family	GO:0006508	proteolysis	GO:0008236//GO:0070008//GO:0004252	serine-type peptidase activity//serine-type exopeptidase activity//serine-type endopeptidase activity	--	--	--	--
c22643_g1	AA3;AA8;	2	1928	488545975	XP_004464510.1	485	1.04e-49	PREDICTED: choline dehydrogenase, mitochondrial isoform X2 [Dasypus novemcinctus]>gi|488545979|ref|XP_004464512.1| PREDICTED: choline dehydrogenase, mitochondrial isoform X2 [Dasypus novemcinctus]>gi|488545981|ref|XP_004464513.1| PREDICTED: choline dehydrogenase, mitochondrial isoform X2 [Dasypus novemcinctus]	--	--	--	--	--	--	--	--	--	P04841	1143	1.59e-145	Alcohol oxidase OS=Pichia angusta GN=MOX PE=1 SV=1	PF05199//PF00732//PF05834	GMC oxidoreductase//GMC oxidoreductase//Lycopene cyclase protein	GO:0016117//GO:0055114	carotenoid biosynthetic process//oxidation-reduction process	GO:0016705//GO:0016614//GO:0050660	oxidoreductase activity, acting on paired donors, with incorporation or reduction of molecular oxygen//oxidoreductase activity, acting on CH-OH group of donors//flavin adenine dinucleotide binding	--	--	--	--
c2302_g1	GH37;	1	328	294867704	XP_002765195.1	198	3.51e-16	Periplasmic trehalase precursor, putative [Perkinsus marinus ATCC 50983]>gi|239865190|gb|EEQ97912.1| Periplasmic trehalase precursor, putative [Perkinsus marinus ATCC 50983]	134108211	XM_771964.1	72	1.28e-27	Cryptococcus neoformans var. neoformans B-3501A hypothetical protein (CNBB2890) partial mRNA	K01194	E3.2.1.28, treA, treF	alpha,alpha-trehalase	http://www.genome.jp/dbget-bin/www_bget?ko:K01194	O42777	399	1.17e-44	Neutral trehalase OS=Emericella nidulans (strain FGSC A4 / ATCC 38163 / CBS 112.46 / NRRL 194 / M139) GN=treB PE=3 SV=2	PF01204	Trehalase	GO:0005991//GO:0005982//GO:0005985	trehalose metabolic process//starch metabolic process//sucrose metabolic process	GO:0004555	alpha,alpha-trehalase activity	--	--	KOG0602	Neutral trehalase
c23116_g1	CBM32;	1	2398	270010175	EFA06623.1	2619	0	hypothetical protein TcasGA2_TC009541 [Tribolium castaneum]	749731312	XM_011156409.1	47	8.08e-13	PREDICTED: Harpegnathos saltator BTB/POZ domain-containing protein 9 (LOC105192336), transcript variant X2, mRNA	K10481	BTBD9	BTB/POZ domain-containing protein 9	http://www.genome.jp/dbget-bin/www_bget?ko:K10481	A4IFG2	1762	0	BTB/POZ domain-containing protein 9 OS=Bos taurus GN=BTBD9 PE=2 SV=2	PF00754//PF00651	F5/8 type C domain//BTB/POZ domain	GO:0007155	cell adhesion	GO:0005515	protein binding	--	--	KOG4350	Uncharacterized conserved protein, contains BTB/POZ domain
c23304_g1	GH16;	1	1313	478251994	ENN72429.1	904	3.37e-115	hypothetical protein YQE_10920, partial [Dendroctonus ponderosae]>gi|478269050|gb|ENN83276.1| hypothetical protein YQE_00367, partial [Dendroctonus ponderosae]>gi|546670668|gb|ERL83344.1| hypothetical protein D910_00244 [Dendroctonus ponderosae]>gi|546671857|gb|ERL83986.1| hypothetical protein D910_01302 [Dendroctonus ponderosae]>gi|546676430|gb|ERL87443.1| hypothetical protein D910_04835 [Dendro…	--	--	--	--	--	--	--	--	--	Q8N0N3	496	4.71e-56	Beta-1,3-glucan-binding protein OS=Penaeus monodon PE=2 SV=1	PF00722	Glycosyl hydrolases family 16	GO:0005975	carbohydrate metabolic process	GO:0004553	hydrolase activity, hydrolyzing O-glycosyl compounds	--	--	--	--
c23453_g1	AA8;	1	266	873235207	CEM00861.1	146	4.56e-09	unnamed protein product [Vitrella brassicaformis CCMP3155]	568449645	XM_006458943.1	53	3.68e-17	Agaricus bisporus var. bisporus H97 hypothetical protein (AGABI2DRAFT_115966), partial mRNA	--	--	--	--	Q9SVQ1	132	8.43e-09	Indole-3-pyruvate monooxygenase YUCCA2 OS=Arabidopsis thaliana GN=YUC2 PE=1 SV=1	--	--	--	--	--	--	--	--	--	--
c24877_g1	GT1;GT28;	2	1707	478259021	ENN78970.1	1031	4.97e-160	hypothetical protein YQE_04571, partial [Dendroctonus ponderosae]	--	--	--	--	--	K00699	UGT	glucuronosyltransferase	http://www.genome.jp/dbget-bin/www_bget?ko:K00699	O60656	325	1.07e-46	UDP-glucuronosyltransferase 1-9 OS=Homo sapiens GN=UGT1A9 PE=1 SV=1	PF07354//PF00201//PF04101	Zona-pellucida-binding protein (Sp38)//UDP-glucoronosyl and UDP-glucosyl transferase//Glycosyltransferase family 28 C-terminal domain	GO:0008152//GO:0030259//GO:0005975//GO:0007339	metabolic process//lipid glycosylation//carbohydrate metabolic process//binding of sperm to zona pellucida	GO:0016758//GO:0030246	transferase activity, transferring hexosyl groups//carbohydrate binding	GO:0005576	extracellular region	KOG1192	UDP-glucuronosyl and UDP-glucosyl transferase
c2524_g2	GT29;	1	286	260790831	XP_002590444.1	274	4.55e-26	hypothetical protein BRAFLDRAFT_124574 [Branchiostoma floridae]>gi|229275638|gb|EEN46455.1| hypothetical protein BRAFLDRAFT_124574 [Branchiostoma floridae]	525331016	KF312589.1	280	2.59e-143	Pleurotus ostreatus clone MK3 urease gene, complete cds	K01427	URE	urease	http://www.genome.jp/dbget-bin/www_bget?ko:K01427	P0CS22	328	8.18e-35	Urease OS=Cryptococcus neoformans var. neoformans serotype D (strain JEC21 / ATCC MYA-565) GN=URE1 PE=3 SV=1	PF01979//PF00449	Amidohydrolase family//Urease alpha-subunit, N-terminal domain	GO:0043419//GO:0019627//GO:0006486//GO:0000051//GO:0019381//GO:0006144	urea catabolic process//urea metabolic process//protein glycosylation//obsolete urea cycle intermediate metabolic process//atrazine catabolic process//purine nucleobase metabolic process	GO:0008373//GO:0009039//GO:0016787//GO:0016151	sialyltransferase activity//urease activity//hydrolase activity//nickel cation binding	GO:0030173	integral component of Golgi membrane	--	--
c25267_g1	CE10;CE1;	2	462	91084115	XP_967137.1	216	8.35e-18	PREDICTED: venom carboxylesterase-6 [Tribolium castaneum]>gi|270008042|gb|EFA04490.1| hypothetical protein TcasGA2_TC014795 [Tribolium castaneum]	--	--	--	--	--	K01050	BCHE	cholinesterase	http://www.genome.jp/dbget-bin/www_bget?ko:K01050	Q95000	190	3.24e-16	Cholinesterase 1 (Fragment) OS=Branchiostoma lanceolatum GN=CHE1 PE=3 SV=1	PF00326	Prolyl oligopeptidase family	GO:0006508	proteolysis	GO:0008236	serine-type peptidase activity	--	--	KOG4389	Acetylcholinesterase/Butyrylcholinesterase
c25297_g1	GH47;	1	580	735659679	AJA37905.1	310	3.41e-30	EDEM-like protein 1 [Littorina littorea]	--	--	--	--	--	K10084	EDEM1	ER degradation enhancer, mannosidase alpha-like 1	http://www.genome.jp/dbget-bin/www_bget?ko:K10084	O94726	381	9.31e-41	ER degradation-enhancing alpha-mannosidase-like protein 1 OS=Schizosaccharomyces pombe (strain 972 / ATCC 24843) GN=mnl1 PE=3 SV=2	PF01532	Glycosyl hydrolase family 47	GO:0005975	carbohydrate metabolic process	GO:0005509//GO:0004571	calcium ion binding//mannosyl-oligosaccharide 1,2-alpha-mannosidase activity	GO:0016020	membrane	KOG2429	Glycosyl hydrolase, family 47
c25376_g1	GH5;	1	453	754350593	XP_004345101.2	125	5.04e-06	glucan 1,3-beta-glucosidase [Capsaspora owczarzaki ATCC 30864]>gi|765555383|gb|KJE95974.1| glucan 1,3-beta-glucosidase [Capsaspora owczarzaki ATCC 30864]	--	--	--	--	--	K01210	E3.2.1.58	glucan 1,3-beta-glucosidase	http://www.genome.jp/dbget-bin/www_bget?ko:K01210	Q12700	451	1.1e-52	Glucan 1,3-beta-glucosidase OS=Schwanniomyces occidentalis PE=3 SV=1	--	--	--	--	--	--	--	--	--	--
c25591_g1	CBM14;	1	975	546675419	ERL86612.1	305	4.55e-30	hypothetical protein D910_04019 [Dendroctonus ponderosae]	--	--	--	--	--	--	--	--	--	--	--	--	--	PF02534//PF01607	Type IV secretory system Conjugative DNA transfer//Chitin binding Peritrophin-A domain	GO:0006030//GO:0009291	chitin metabolic process//unidirectional conjugation	GO:0008061	chitin binding	GO:0016020//GO:0005576	membrane//extracellular region	--	--
c25644_g1	GH92;	1	237	156323156	XP_001618370.1	132	1.19e-07	hypothetical protein NEMVEDRAFT_v1g225223 [Nematostella vectensis]>gi|156198657|gb|EDO26270.1| predicted protein [Nematostella vectensis]	--	--	--	--	--	--	--	--	--	--	--	--	--	--	--	--	--	--	--	--	--	--	--
c25988_g1	GT48;	1	611	857970534	CEP03101.1	423	3.95e-44	hypothetical protein PBRA_009319 [Plasmodiophora brassicae]	32441505	AY254582.1	465	0	Pleurotus ostreatus b-glucan synthase (fks) gene, partial cds	K00706	E2.4.1.34	1,3-beta-glucan synthase	http://www.genome.jp/dbget-bin/www_bget?ko:K00706	O93927	984	1.13e-121	1,3-beta-glucan synthase component FKS1 OS=Cryptococcus neoformans var. grubii serotype A (strain H99 / ATCC 208821 / CBS 10515 / FGSC 9487) GN=FKS1 PE=3 SV=3	PF02364	1,3-beta-glucan synthase component	GO:0006075//GO:0005982//GO:0005985	(1->3)-beta-D-glucan biosynthetic process//starch metabolic process//sucrose metabolic process	GO:0003843	1,3-beta-D-glucan synthase activity	GO:0000148//GO:0016020	1,3-beta-D-glucan synthase complex//membrane	KOG0916	1,3-beta-glucan synthase/callose synthase catalytic subunit
c26298_g2	AA7;	1	410	290979017	XP_002672231.1	162	8.02e-11	predicted protein [Naegleria gruberi]>gi|284085806|gb|EFC39487.1| predicted protein [Naegleria gruberi]	--	--	--	--	--	--	--	--	--	P08159	140	1.91e-09	6-hydroxy-D-nicotine oxidase OS=Arthrobacter oxydans PE=1 SV=2	PF01565	FAD binding domain	GO:0055114//GO:0006040	oxidation-reduction process//amino sugar metabolic process	GO:0050660//GO:0008762//GO:0016491	flavin adenine dinucleotide binding//UDP-N-acetylmuramate dehydrogenase activity//oxidoreductase activity	--	--	--	--
c26647_g1	GT22;	1	2156	268370072	NP_001161228.1	1509	0	phosphatidylinositol glycan, class B [Tribolium castaneum]	--	--	--	--	--	K05286	PIGB	phosphatidylinositol glycan, class B	http://www.genome.jp/dbget-bin/www_bget?ko:K05286	Q9VZM5	1138	4.31e-145	GPI mannosyltransferase 3 OS=Drosophila melanogaster GN=CG12006 PE=2 SV=2	PF03901	Alg9-like mannosyltransferase family	--	--	GO:0016757	transferase activity, transferring glycosyl groups	--	--	KOG1771	GPI-alpha-mannosyltransferase III (GPI10/PIG-B) involved in glycosylphosphatidylinositol anchor biosynthesis
c26860_g1	GH27;GH36;	2	277	761914784	XP_003389433.2	218	2.52e-19	PREDICTED: alpha-galactosidase-like [Amphimedon queenslandica]	--	--	--	--	--	K07407	E3.2.1.22B, galA, rafA	alpha-galactosidase	http://www.genome.jp/dbget-bin/www_bget?ko:K07407	Q2UJ97	244	3.47e-24	Probable alpha-galactosidase B OS=Aspergillus oryzae (strain ATCC 42149 / RIB 40) GN=aglB PE=3 SV=1	--	--	--	--	--	--	--	--	KOG2366	Alpha-D-galactosidase (melibiase)
c26986_g1	AA2;	1	396	403372760	EJY86286.1	138	3.2e-08	L-ascorbate peroxidase 3, peroxisomal [Oxytricha trifallax]	--	--	--	--	--	--	--	--	--	O94753	468	3.79e-56	Versatile peroxidase VPL2 OS=Pleurotus eryngii GN=vpl2 PE=1 SV=1	PF00141	Peroxidase	GO:0006804//GO:0055114//GO:0006979	obsolete peroxidase reaction//oxidation-reduction process//response to oxidative stress	GO:0020037//GO:0004601	heme binding//peroxidase activity	--	--	--	--
c2715_g1	GT39;	1	443	768419114	XP_011550259.1	168	2.33e-11	PREDICTED: protein O-mannosyl-transferase 2 [Plutella xylostella]	--	--	--	--	--	K00728	POMT	dolichyl-phosphate-mannose-protein mannosyltransferase	http://www.genome.jp/dbget-bin/www_bget?ko:K00728	P31382	219	1.88e-19	Dolichyl-phosphate-mannose--protein mannosyltransferase 2 OS=Saccharomyces cerevisiae (strain ATCC 204508 / S288c) GN=PMT2 PE=1 SV=2	--	--	--	--	--	--	--	--	KOG3359	Dolichyl-phosphate-mannose:protein O-mannosyl transferase
c27746_g1	GT41;	1	3789	546673938	ERL85449.1	1647	0	hypothetical protein D910_02868, partial [Dendroctonus ponderosae]	--	--	--	--	--	--	--	--	--	E7F211	446	2.99e-43	Tetratricopeptide repeat protein 17 OS=Danio rerio GN=ttc17 PE=3 SV=1	PF00515//PF13176//PF13181	Tetratricopeptide repeat//Tetratricopeptide repeat//Tetratricopeptide repeat	--	--	GO:0005515	protein binding	--	--	KOG4507	Uncharacterized conserved protein, contains TPR repeats
c28357_g1	CE10;	1	290	642911252	XP_008199778.1	278	6.05e-27	PREDICTED: carboxylesterase 4A [Tribolium castaneum]>gi|270014753|gb|EFA11201.1| hypothetical protein TcasGA2_TC005165 [Tribolium castaneum]	--	--	--	--	--	--	--	--	--	--	--	--	--	--	--	--	--	--	--	--	--	--	--
c28357_g2	CE10;	1	614	642911252	XP_008199778.1	243	9.68e-21	PREDICTED: carboxylesterase 4A [Tribolium castaneum]>gi|270014753|gb|EFA11201.1| hypothetical protein TcasGA2_TC005165 [Tribolium castaneum]	--	--	--	--	--	--	--	--	--	--	--	--	--	--	--	--	--	--	--	--	--	--	--
c28601_g1	CE10;	1	2388	332376461	AEE63370.1	1101	2.36e-137	unknown [Dendroctonus ponderosae]	--	--	--	--	--	K03927	CES2	carboxylesterase 2	http://www.genome.jp/dbget-bin/www_bget?ko:K03927	Q8QZR3	521	1.85e-55	Pyrethroid hydrolase Ces2a OS=Mus musculus GN=Ces2a PE=1 SV=1	PF00326//PF07859	Prolyl oligopeptidase family//alpha/beta hydrolase fold	GO:0006508//GO:0008152	proteolysis//metabolic process	GO:0008236//GO:0016787	serine-type peptidase activity//hydrolase activity	--	--	KOG1516	Carboxylesterase and related proteins
c28780_g1	GT41;	1	219	828225241	XP_002165795.3	145	3.87e-09	PREDICTED: pre-mRNA-processing factor 6-like [Hydra vulgaris]	--	--	--	--	--	K12855	PRPF6, PRP6	pre-mRNA-processing factor 6	http://www.genome.jp/dbget-bin/www_bget?ko:K12855	Q12381	152	1.84e-11	Pre-mRNA-splicing factor prp1 OS=Schizosaccharomyces pombe (strain 972 / ATCC 24843) GN=prp1 PE=1 SV=1	PF01004	Flavivirus envelope glycoprotein M	GO:0019058	viral life cycle	--	--	GO:0019031	viral envelope	KOG0495	HAT repeat protein
c28_g1	GT35;	1	285	183237170	XP_001914579.1	144	8.33e-10	glycogenphosphorylase [Entamoeba histolytica HM-1:IMSS]>gi|169799319|gb|EDS88645.1| glycogenphosphorylase, putative [Entamoeba histolytica HM-1:IMSS]	308387171	AB551971.1	285	4.29e-146	Pleurotus ostreatus mRNA, regulated by blue-light stimulation, clone: MK-2010-19	K00688	E2.4.1.1, glgP, PYG	starch phosphorylase	http://www.genome.jp/dbget-bin/www_bget?ko:K00688	P06738	193	1.32e-16	Glycogen phosphorylase OS=Saccharomyces cerevisiae (strain ATCC 204508 / S288c) GN=GPH1 PE=1 SV=4	PF00343	Carbohydrate phosphorylase	GO:0005975	carbohydrate metabolic process	GO:0008184	glycogen phosphorylase activity	--	--	KOG2099	Glycogen phosphorylase
c29191_g1	CBM14;	1	1329	270002194	EEZ98641.1	479	3.34e-50	hypothetical protein TcasGA2_TC001169 [Tribolium castaneum]	--	--	--	--	--	--	--	--	--	O76217	137	1.86e-08	Peritrophin-1 OS=Anopheles gambiae GN=Aper1 PE=2 SV=2	PF01607	Chitin binding Peritrophin-A domain	GO:0006030	chitin metabolic process	GO:0008061	chitin binding	GO:0005576	extracellular region	--	--
c29664_g1	GT48;	1	1700	857970534	CEP03101.1	175	2.62e-10	hypothetical protein PBRA_009319 [Plasmodiophora brassicae]	425916821	JX889617.1	595	0	Pleurotus ostreatus beta-1,3-glucan synthase gene, partial cds	K00706	E2.4.1.34	1,3-beta-glucan synthase	http://www.genome.jp/dbget-bin/www_bget?ko:K00706	O93927	1708	0	1,3-beta-glucan synthase component FKS1 OS=Cryptococcus neoformans var. grubii serotype A (strain H99 / ATCC 208821 / CBS 10515 / FGSC 9487) GN=FKS1 PE=3 SV=3	--	--	--	--	--	--	--	--	KOG0916	1,3-beta-glucan synthase/callose synthase catalytic subunit
c29783_g1	GT58;	1	230	470426855	XP_004337940.1	145	1.5e-09	ALG3 protein [Acanthamoeba castellanii str. Neff]>gi|440794774|gb|ELR15927.1| ALG3 protein [Acanthamoeba castellanii str. Neff]	--	--	--	--	--	--	--	--	--	Q0TVF9	167	1.5e-13	Dol-P-Man:Man(5)GlcNAc(2)-PP-Dol alpha-1,3-mannosyltransferase OS=Phaeosphaeria nodorum (strain SN15 / ATCC MYA-4574 / FGSC 10173) GN=ALG3 PE=3 SV=2	PF05208	ALG3 protein	--	--	GO:0016758	transferase activity, transferring hexosyl groups	GO:0016021//GO:0005783	integral component of membrane//endoplasmic reticulum	KOG2762	Mannosyltransferase
c32297_g1	GT90;	1	2324	478256012	ENN76211.1	1766	0	hypothetical protein YQE_07178, partial [Dendroctonus ponderosae]	--	--	--	--	--	--	--	--	--	Q6UW63	1209	9.64e-156	KDEL motif-containing protein 1 OS=Homo sapiens GN=KDELC1 PE=1 SV=1	PF00250	Fork head domain	GO:0006355	regulation of transcription, DNA-templated	GO:0003700//GO:0043565	transcription factor activity, sequence-specific DNA binding//sequence-specific DNA binding	GO:0005667	transcription factor complex	KOG2458	Endoplasmic reticulum protein EP58, contains filamin rod domain and KDEL motif
c32322_g1	CE1;	1	1770	478251889	ENN72327.1	1026	1.72e-129	hypothetical protein YQE_10962, partial [Dendroctonus ponderosae]>gi|546680887|gb|ERL91073.1| hypothetical protein D910_08415 [Dendroctonus ponderosae]	--	--	--	--	--	--	--	--	--	P34528	666	1.2e-77	Putative serine protease K12H4.7 OS=Caenorhabditis elegans GN=K12H4.7 PE=3 SV=2	PF05577	Serine carboxypeptidase S28	GO:0006508	proteolysis	GO:0008236	serine-type peptidase activity	--	--	KOG2183	Prolylcarboxypeptidase (angiotensinase C)
c32431_g1	GT41;	1	1864	478253623	ENN73929.1	2047	0	hypothetical protein YQE_09472, partial [Dendroctonus ponderosae]>gi|546683939|gb|ERL93679.1| hypothetical protein D910_10967 [Dendroctonus ponderosae]	--	--	--	--	--	K09523	DNAJC3	DnaJ homolog subfamily C member 3	http://www.genome.jp/dbget-bin/www_bget?ko:K09523	Q13217	1072	2.84e-137	DnaJ homolog subfamily C member 3 OS=Homo sapiens GN=DNAJC3 PE=1 SV=1	PF13176//PF13181//PF00515	Tetratricopeptide repeat//Tetratricopeptide repeat//Tetratricopeptide repeat	--	--	GO:0005515	protein binding	--	--	KOG0624	dsRNA-activated protein kinase inhibitor P58, contains TPR and DnaJ domains
c32893_g1	GT41;	1	263	91088509	XP_971592.1	182	7.08e-14	PREDICTED: pre-mRNA-processing factor 6 [Tribolium castaneum]>gi|270011722|gb|EFA08170.1| hypothetical protein TcasGA2_TC005794 [Tribolium castaneum]	--	--	--	--	--	K12855	PRPF6, PRP6	pre-mRNA-processing factor 6	http://www.genome.jp/dbget-bin/www_bget?ko:K12855	O94906	165	5.28e-13	Pre-mRNA-processing factor 6 OS=Homo sapiens GN=PRPF6 PE=1 SV=1	--	--	GO:0006396	RNA processing	--	--	GO:0005622	intracellular	KOG0495	HAT repeat protein
c33332_g1	GH3;	1	774	754348962	XP_004346982.2	658	6.1e-77	beta-xylosidase [Capsaspora owczarzaki ATCC 30864]>gi|765554073|gb|KJE94694.1| beta-xylosidase [Capsaspora owczarzaki ATCC 30864]	630356410	XM_007869315.1	61	4.18e-21	Gloeophyllum trabeum ATCC 11539 beta-xylosidase partial mRNA	K15920	XYL4	beta-D-xylosidase 4	http://www.genome.jp/dbget-bin/www_bget?ko:K15920	B8NYD8	824	1.41e-102	Probable exo-1,4-beta-xylosidase bxlB OS=Aspergillus flavus (strain ATCC 200026 / FGSC A1120 / NRRL 3357 / JCM 12722 / SRRC 167) GN=bxlB PE=3 SV=1	PF00933//PF01915	Glycosyl hydrolase family 3 N terminal domain//Glycosyl hydrolase family 3 C-terminal domain	GO:0005975	carbohydrate metabolic process	GO:0004553	hydrolase activity, hydrolyzing O-glycosyl compounds	--	--	--	--
c34567_g1	CBM14;	1	428	668467088	KFB54009.1	130	1.51e-06	hypothetical protein ZHAS_00022263 [Anopheles sinensis]	--	--	--	--	--	--	--	--	--	--	--	--	--	--	--	--	--	--	--	--	--	--	--
c36527_g1	CE1;	1	1534	189239136	XP_971870.2	794	5.55e-108	PREDICTED: abhydrolase domain-containing protein 4-like [Tribolium castaneum]	--	--	--	--	--	K13698	ABHD4	abhydrolase domain-containing protein 4	http://www.genome.jp/dbget-bin/www_bget?ko:K13698	Q9DBL9	566	3.19e-76	1-acylglycerol-3-phosphate O-acyltransferase ABHD5 OS=Mus musculus GN=Abhd5 PE=1 SV=1	PF00975//PF06821//PF05577//PF07819//PF03403//PF07859//PF00326//PF01764	Thioesterase domain//Serine hydrolase//Serine carboxypeptidase S28//PGAP1-like protein//Platelet-activating factor acetylhydrolase, isoform II//alpha/beta hydrolase fold//Prolyl oligopeptidase family//Lipase (class 3)	GO:0008152//GO:0006886//GO:0006629//GO:0006505//GO:0016042//GO:0006508//GO:0046486//GO:0009058	metabolic process//intracellular protein transport//lipid metabolic process//GPI anchor metabolic process//lipid catabolic process//proteolysis//glycerolipid metabolic process//biosynthetic process	GO:0003847//GO:0008236//GO:0004806//GO:0016787//GO:0016788	1-alkyl-2-acetylglycerophosphocholine esterase activity//serine-type peptidase activity//triglyceride lipase activity//hydrolase activity//hydrolase activity, acting on ester bonds	GO:0008247	1-alkyl-2-acetylglycerophosphocholine esterase complex	KOG4409	Predicted hydrolase/acyltransferase (alpha/beta hydrolase superfamily)
c3676_g1	GH15;	1	391	514693843	XP_004994493.1	193	6.14e-15	hypothetical protein PTSG_04401 [Salpingoeca rosetta]>gi|326427100|gb|EGD72670.1| hypothetical protein PTSG_04401 [Salpingoeca rosetta]	--	--	--	--	--	K01178	E3.2.1.3	glucoamylase	http://www.genome.jp/dbget-bin/www_bget?ko:K01178	P23176	398	1.9e-44	Glucoamylase I OS=Aspergillus kawachii GN=gaI PE=1 SV=1	PF00723	Glycosyl hydrolases family 15	GO:0005975//GO:0005976	carbohydrate metabolic process//polysaccharide metabolic process	GO:0004553	hydrolase activity, hydrolyzing O-glycosyl compounds	--	--	--	--
c36791_g1	AA3;AA8;	2	2620	91084191	XP_967340.1	2813	0	PREDICTED: glucose dehydrogenase [FAD, quinone] [Tribolium castaneum]>gi|270008779|gb|EFA05227.1| hypothetical protein TcasGA2_TC015371 [Tribolium castaneum]	389610300	AK402140.1	48	2.46e-13	Papilio xuthus mRNA for glucose dehydrogenase, complete cds, sequence id: Px-2507	K00108	E1.1.99.1, betA, CHDH	choline dehydrogenase	http://www.genome.jp/dbget-bin/www_bget?ko:K00108	P18172	2094	0	Glucose dehydrogenase [FAD, quinone] OS=Drosophila pseudoobscura pseudoobscura GN=Gld PE=3 SV=4	PF07992//PF01266//PF05199//PF00732//PF09401//PF05834	Pyridine nucleotide-disulphide oxidoreductase//FAD dependent oxidoreductase//GMC oxidoreductase//GMC oxidoreductase//RNA synthesis protein NSP10//Lycopene cyclase protein	GO:0006563//GO:0006066//GO:0055114//GO:0019079//GO:0016117//GO:0006544//GO:0006566	L-serine metabolic process//alcohol metabolic process//oxidation-reduction process//viral genome replication//carotenoid biosynthetic process//glycine metabolic process//threonine metabolic process	GO:0016705//GO:0008270//GO:0008812//GO:0003723//GO:0016614//GO:0050660//GO:0016491	oxidoreductase activity, acting on paired donors, with incorporation or reduction of molecular oxygen//zinc ion binding//choline dehydrogenase activity//RNA binding//oxidoreductase activity, acting on CH-OH group of donors//flavin adenine dinucleotide binding//oxidoreductase activity	--	--	--	--
c37008_g1	CE10;CE1;	2	492	694532259	XP_009494407.1	443	1.28e-48	hypothetical protein H696_02230 [Fonticula alba]>gi|627949420|gb|KCV71284.1| hypothetical protein H696_02230 [Fonticula alba]	--	--	--	--	--	K01282	E3.4.14.-	dipeptidyl aminopeptidase	http://www.genome.jp/dbget-bin/www_bget?ko:K01282	C1GT79	503	9.14e-58	Probable dipeptidyl-aminopeptidase B OS=Paracoccidioides lutzii (strain ATCC MYA-826 / Pb01) GN=DAPB PE=3 SV=1	PF07859//PF00326//PF02129	alpha/beta hydrolase fold//Prolyl oligopeptidase family//X-Pro dipeptidyl-peptidase (S15 family)	GO:0008152//GO:0006508	metabolic process//proteolysis	GO:0016787//GO:0004177//GO:0008236	hydrolase activity//aminopeptidase activity//serine-type peptidase activity	--	--	KOG2100	Dipeptidyl aminopeptidase
c37039_g1	GT41;	1	346	802761455	KKA76398.1	134	1.75e-07	Tetratricopeptide repeat-containing protein, partial [Pristionchus pacificus]	--	--	--	--	--	--	--	--	--	Q5XEP2	116	1.84e-06	Hsp70-Hsp90 organizing protein 2 OS=Arabidopsis thaliana GN=HOP2 PE=1 SV=1	PF13174//PF13176//PF13181//PF00515	Tetratricopeptide repeat//Tetratricopeptide repeat//Tetratricopeptide repeat//Tetratricopeptide repeat	--	--	GO:0005515	protein binding	--	--	KOG0548	Molecular co-chaperone STI1
c37083_g1	GT17;	1	2672	642919196	XP_008191777.1	931	2.86e-113	PREDICTED: beta-1,4-mannosyl-glycoprotein 4-beta-N-acetylglucosaminyltransferase [Tribolium castaneum]	--	--	--	--	--	K01001	ALG7	UDP-N-acetylglucosamine--dolichyl-phosphate N-acetylglucosaminephosphotransferase	http://www.genome.jp/dbget-bin/www_bget?ko:K01001	P23338	652	1.86e-74	UDP-N-acetylglucosamine--dolichyl-phosphate N-acetylglucosaminephosphotransferase OS=Cricetulus longicaudatus GN=DPAGT1 PE=2 SV=1	PF04724//PF00953//PF08671	Glycosyltransferase family 17//Glycosyl transferase family 4//Anti-repressor SinI	GO:0006355//GO:0006487//GO:0009252//GO:0006629	regulation of transcription, DNA-templated//protein N-linked glycosylation//peptidoglycan biosynthetic process//lipid metabolic process	GO:0046983//GO:0003830//GO:0008963	protein dimerization activity//beta-1,4-mannosylglycoprotein 4-beta-N-acetylglucosaminyltransferase activity//phospho-N-acetylmuramoyl-pentapeptide-transferase activity	GO:0016021//GO:0016020	integral component of membrane//membrane	KOG2788	Glycosyltransferase
c37145_g1	GH74;GH33;	2	624	697887206	XP_009688846.1	424	7.15e-45	sortilin [Theileria orientalis strain Shintoku]>gi|403220412|dbj|BAM38545.1| sortilin [Theileria orientalis strain Shintoku]	--	--	--	--	--	--	--	--	--	B0E2U2	888	6.45e-109	Vacuolar protein sorting/targeting protein 10 OS=Laccaria bicolor (strain S238N-H82 / ATCC MYA-4686) GN=VPS10 PE=3 SV=1	PF02742	Iron dependent repressor, metal binding and dimerisation domain	GO:0006355	regulation of transcription, DNA-templated	GO:0046983//GO:0046914	protein dimerization activity//transition metal ion binding	--	--	KOG3511	Sortilin and related receptors
c37163_g1	CBM13;	1	851	873224394	CEM26450.1	378	7.62e-39	unnamed protein product [Vitrella brassicaformis CCMP3155]	270056444	GU136413.1	688	0	Pleurotus ostreatus clone PO-C198 hypothetical protein mRNA, complete cds	--	--	--	--	C5P3X6	578	3.46e-71	Extracellular metalloprotease 1 OS=Coccidioides posadasii (strain C735) GN=MEP1 PE=1 SV=1	PF02031//PF00413//PF10462	Streptomyces extracellular neutral proteinase (M7) family//Matrixin//Peptidase M66	GO:0006508	proteolysis	GO:0008270//GO:0004222	zinc ion binding//metalloendopeptidase activity	GO:0031012//GO:0005576	extracellular matrix//extracellular region	--	--
c37200_g1	GT69;	1	362	873241191	CEL92713.1	204	1.05e-16	unnamed protein product [Vitrella brassicaformis CCMP3155]	--	--	--	--	--	--	--	--	--	Q6U1Z4	234	2.41e-22	Alpha-1,3-mannosyltransferase CMT1 OS=Cryptococcus neoformans var. neoformans serotype D (strain JEC21 / ATCC MYA-565) GN=CMT1 PE=1 SV=1	--	--	--	--	--	--	--	--	--	--
c37200_g2	GT69;	1	364	873241191	CEL92713.1	232	1.35e-20	unnamed protein product [Vitrella brassicaformis CCMP3155]	302683717	XM_003031494.1	134	4.91e-62	Schizophyllum commune H4-8 glycosyltransferase family 69 protein, mRNA	--	--	--	--	Q6U1Z4	134	1.07e-08	Alpha-1,3-mannosyltransferase CMT1 OS=Cryptococcus neoformans var. neoformans serotype D (strain JEC21 / ATCC MYA-565) GN=CMT1 PE=1 SV=1	--	--	--	--	--	--	--	--	--	--
c37351_g1	GH18;GH85;	2	757	645042578	XP_001602010.3	239	1.13e-20	PREDICTED: chitotriosidase-1-like, partial [Nasonia vitripennis]	--	--	--	--	--	--	--	--	--	A6N6J0	240	9.49e-22	Endochitinase 46 OS=Trichoderma harzianum GN=chit46 PE=1 SV=1	PF00704	Glycosyl hydrolases family 18	GO:0005975	carbohydrate metabolic process	GO:0004553	hydrolase activity, hydrolyzing O-glycosyl compounds	--	--	KOG2806	Chitinase
c37487_g1	GT41;	1	342	768418530	XP_011549955.1	240	9.18e-22	PREDICTED: serine/threonine-protein phosphatase 5 [Plutella xylostella]	--	--	--	--	--	K04460	PPP5C	serine/threonine-protein phosphatase 5	http://www.genome.jp/dbget-bin/www_bget?ko:K04460	Q84XU2	262	4.16e-26	Serine/threonine-protein phosphatase 5 OS=Arabidopsis thaliana GN=PAPP5 PE=1 SV=1	PF13174//PF00515//PF13181	Tetratricopeptide repeat//Tetratricopeptide repeat//Tetratricopeptide repeat	--	--	GO:0005515	protein binding	--	--	KOG0376	Serine-threonine phosphatase 2A, catalytic subunit
c37578_g1	AA3;AA8;	2	2065	478259437	ENN79327.1	1511	0	hypothetical protein YQE_04236, partial [Dendroctonus ponderosae]	--	--	--	--	--	--	--	--	--	P18172	639	1.35e-102	Glucose dehydrogenase [FAD, quinone] OS=Drosophila pseudoobscura pseudoobscura GN=Gld PE=3 SV=4	PF00732//PF05834//PF02254//PF01266//PF05199	GMC oxidoreductase//Lycopene cyclase protein//TrkA-N domain//FAD dependent oxidoreductase//GMC oxidoreductase	GO:0016117//GO:0055114//GO:0006813	carotenoid biosynthetic process//oxidation-reduction process//potassium ion transport	GO:0050660//GO:0016491//GO:0016705//GO:0016614	flavin adenine dinucleotide binding//oxidoreductase activity//oxidoreductase activity, acting on paired donors, with incorporation or reduction of molecular oxygen//oxidoreductase activity, acting on CH-OH group of donors	--	--	--	--
c37617_g1	GH79;	1	1125	167524525	XP_001746598.1	133	7.82e-06	hypothetical protein [Monosiga brevicollis MX1]>gi|163774868|gb|EDQ88494.1| predicted protein [Monosiga brevicollis MX1]	--	--	--	--	--	--	--	--	--	Q7SFB0	137	1.22e-07	Beta-glucuronidase OS=Neurospora crassa (strain ATCC 24698 / 74-OR23-1A / CBS 708.71 / DSM 1257 / FGSC 987) GN=NCU00937 PE=1 SV=1	--	--	--	--	--	--	--	--	--	--
c37689_g1	GT41;	1	1852	478254690	ENN74931.1	743	1.69e-86	hypothetical protein YQE_08509, partial [Dendroctonus ponderosae]	--	--	--	--	--	--	--	--	--	Q91Z38	561	1.19e-64	Tetratricopeptide repeat protein 1 OS=Mus musculus GN=Ttc1 PE=2 SV=1	PF13176//PF13181//PF00515	Tetratricopeptide repeat//Tetratricopeptide repeat//Tetratricopeptide repeat	--	--	GO:0005515	protein binding	--	--	KOG4234	TPR repeat-containing protein
c37840_g1	GT2;	1	1985	546683401	ERL93220.1	1789	0	hypothetical protein D910_10516 [Dendroctonus ponderosae]	--	--	--	--	--	K00698	CHS1	chitin synthase	http://www.genome.jp/dbget-bin/www_bget?ko:K00698	--	--	--	--	PF06645	Microsomal signal peptidase 12 kDa subunit (SPC12)	GO:0006465	signal peptide processing	GO:0008233	peptidase activity	GO:0005787//GO:0016021	signal peptidase complex//integral component of membrane	--	--
c37861_g1	GH79;	1	1904	478253337	ENN73698.1	1345	2.18e-176	hypothetical protein YQE_09695, partial [Dendroctonus ponderosae]>gi|546673931|gb|ERL85442.1| hypothetical protein D910_02861 [Dendroctonus ponderosae]	--	--	--	--	--	--	--	--	--	Q9Y251	616	1.03e-69	Heparanase OS=Homo sapiens GN=HPSE PE=1 SV=2	PF03662	Glycosyl hydrolase family 79, N-terminal domain	--	--	GO:0016798	hydrolase activity, acting on glycosyl bonds	GO:0016020	membrane	--	--
c37873_g1	GT32;	1	1704	332373546	AEE61914.1	415	1.74e-74	unknown [Dendroctonus ponderosae]>gi|478256727|gb|ENN76908.1| hypothetical protein YQE_06555, partial [Dendroctonus ponderosae]	--	--	--	--	--	K01988	A4GALT	lactosylceramide 4-alpha-galactosyltransferase	http://www.genome.jp/dbget-bin/www_bget?ko:K01988	Q9JI93	315	1.26e-33	Lactosylceramide 4-alpha-galactosyltransferase OS=Rattus norvegicus GN=A4galt PE=1 SV=1	PF04572//PF02577	Alpha 1,4-glycosyltransferase conserved region//Bifunctional nuclease	--	--	GO:0004518//GO:0008378	nuclease activity//galactosyltransferase activity	GO:0005795	Golgi stack	--	--
c37907_g1	GH37;GH63;	2	256	281211329	EFA85494.1	138	2.22e-08	Trehalase precursor [Polysphondylium pallidum PN500]	--	--	--	--	--	--	--	--	--	P19813	119	5.03e-07	Trehalase OS=Oryctolagus cuniculus GN=TREH PE=1 SV=1	PF03718//PF01204	Glycosyl hydrolase family 49//Trehalase	GO:0005982//GO:0005991//GO:0005985//GO:0005975	starch metabolic process//trehalose metabolic process//sucrose metabolic process//carbohydrate metabolic process	GO:0004553//GO:0004555	hydrolase activity, hydrolyzing O-glycosyl compounds//alpha,alpha-trehalase activity	--	--	KOG0602	Neutral trehalase
c37928_g1	AA3;AA8;	2	549	751774454	XP_011213855.1	265	5.98e-24	PREDICTED: glucose dehydrogenase [FAD, quinone] [Bactrocera dorsalis]	--	--	--	--	--	K00108	E1.1.99.1, betA, CHDH	choline dehydrogenase	http://www.genome.jp/dbget-bin/www_bget?ko:K00108	P64264	240	3.5e-22	Uncharacterized GMC-type oxidoreductase Mb1310 OS=Mycobacterium bovis (strain ATCC BAA-935 / AF2122/97) GN=Mb1310 PE=3 SV=1	PF07992//PF01266//PF05834//PF00070//PF01134//PF00732	Pyridine nucleotide-disulphide oxidoreductase//FAD dependent oxidoreductase//Lycopene cyclase protein//Pyridine nucleotide-disulphide oxidoreductase//Glucose inhibited division protein A//GMC oxidoreductase	GO:0008033//GO:0016117//GO:0055114	tRNA processing//carotenoid biosynthetic process//oxidation-reduction process	GO:0050660//GO:0016491//GO:0016705//GO:0016614	flavin adenine dinucleotide binding//oxidoreductase activity//oxidoreductase activity, acting on paired donors, with incorporation or reduction of molecular oxygen//oxidoreductase activity, acting on CH-OH group of donors	--	--	--	--
c38479_g1	CBM14;	1	2124	270008682	EFA05130.1	723	1.03e-78	hypothetical protein TcasGA2_TC015245 [Tribolium castaneum]	--	--	--	--	--	--	--	--	--	--	--	--	--	PF01607	Chitin binding Peritrophin-A domain	GO:0006030	chitin metabolic process	GO:0008061	chitin binding	GO:0005576	extracellular region	--	--
c38527_g1	GH119;CBM37;	2	849	85857842	ABC86455.1	496	1.09e-56	IP05211p [Drosophila melanogaster]	--	--	--	--	--	--	--	--	--	Q58EX2	224	8.9e-19	Protein sidekick-2 OS=Homo sapiens GN=SDK2 PE=1 SV=3	PF00041	Fibronectin type III domain	--	--	GO:0005515	protein binding	--	--	KOG3510	FOG: Immunoglobulin C-2 Type/fibronectin type III domains
c38532_g1	CE10;	1	1768	478250371	ENN70866.1	1090	7.84e-141	hypothetical protein YQE_12271, partial [Dendroctonus ponderosae]>gi|546672861|gb|ERL84584.1| hypothetical protein D910_02012 [Dendroctonus ponderosae]	--	--	--	--	--	K13704	ABHD12	abhydrolase domain-containing protein 12	http://www.genome.jp/dbget-bin/www_bget?ko:K13704	Q08C93	548	6.14e-62	Monoacylglycerol lipase ABHD12 OS=Danio rerio GN=abhd12 PE=2 SV=1	PF02230//PF00326//PF07859//PF01764//PF03583	Phospholipase/Carboxylesterase//Prolyl oligopeptidase family//alpha/beta hydrolase fold//Lipase (class 3)//Secretory lipase	GO:0006629//GO:0008152//GO:0046486//GO:0006508//GO:0016042	lipid metabolic process//metabolic process//glycerolipid metabolic process//proteolysis//lipid catabolic process	GO:0008236//GO:0016787//GO:0004806	serine-type peptidase activity//hydrolase activity//triglyceride lipase activity	--	--	KOG1552	Predicted alpha/beta hydrolase
c38872_g1	GT41;	1	446	780015185	XP_784479.3	202	6.37e-17	PREDICTED: dnaJ homolog subfamily C member 7 [Strongylocentrotus purpuratus]	--	--	--	--	--	K09527	DNAJC7	DnaJ homolog subfamily C member 7	http://www.genome.jp/dbget-bin/www_bget?ko:K09527	Q9SRS9	173	2.9e-14	E3 ubiquitin-protein ligase CHIP OS=Arabidopsis thaliana GN=CHIP PE=1 SV=1	PF00515	Tetratricopeptide repeat	--	--	GO:0005515	protein binding	--	--	KOG4642	Chaperone-dependent E3 ubiquitin protein ligase (contains TPR repeats)
c38883_g2	GT41;	1	758	682121980	AIN34685.1	761	1.05e-92	fatty alcohol acetyltransferase [Agrotis segetum]	--	--	--	--	--	K12869	CRN, CRNKL1, CLF1, SYF3	crooked neck	http://www.genome.jp/dbget-bin/www_bget?ko:K12869	Q9HF03	1075	1.33e-140	Pre-mRNA-splicing factor CLF1 OS=Cryptococcus neoformans var. grubii serotype A (strain H99 / ATCC 208821 / CBS 10515 / FGSC 9487) GN=CLF1 PE=3 SV=1	PF13176//PF02184//PF05843	Tetratricopeptide repeat//HAT (Half-A-TPR) repeat//Suppressor of forked protein (Suf)	GO:0006397//GO:0006396	mRNA processing//RNA processing	GO:0005515	protein binding	GO:0005634//GO:0005622	nucleus//intracellular	KOG1915	Cell cycle control protein (crooked neck)
c39274_g1	GT4;GT5;	2	366	829855061	XP_012638119.1	321	5.84e-33	PREDICTED: GDP-Man:Man(3)GlcNAc(2)-PP-Dol alpha-1,2-mannosyltransferase isoform X2 [Microcebus murinus]	--	--	--	--	--	K03844	ALG11	alpha-1,2-mannosyltransferase	http://www.genome.jp/dbget-bin/www_bget?ko:K03844	Q8X092	321	3.37e-34	GDP-Man:Man(3)GlcNAc(2)-PP-Dol alpha-1,2-mannosyltransferase OS=Neurospora crassa (strain ATCC 24698 / 74-OR23-1A / CBS 708.71 / DSM 1257 / FGSC 987) GN=alg-11 PE=3 SV=1	PF00534	Glycosyl transferases group 1	GO:0009058	biosynthetic process	--	--	--	--	KOG1387	Glycosyltransferase
c39664_g1	GT10;	1	1554	332375332	AEE62807.1	1380	0	unknown [Dendroctonus ponderosae]	--	--	--	--	--	K00753	E2.4.1.214	glycoprotein 3-alpha-L-fucosyltransferase	http://www.genome.jp/dbget-bin/www_bget?ko:K00753	Q9VUL9	431	4.84e-45	Glycoprotein 3-alpha-L-fucosyltransferase A OS=Drosophila melanogaster GN=FucTA PE=2 SV=2	PF05817//PF00852	Oligosaccharyltransferase subunit Ribophorin II//Glycosyltransferase family 10 (fucosyltransferase)	GO:0006486//GO:0006487	protein glycosylation//protein N-linked glycosylation	GO:0008417	fucosyltransferase activity	GO:0008250//GO:0016020//GO:0016021	oligosaccharyltransferase complex//membrane//integral component of membrane	KOG2619	Fucosyltransferase
c39678_g1	GT14;AA5;	2	4364	478253263	ENN73634.1	3224	0	hypothetical protein YQE_09881, partial [Dendroctonus ponderosae]	769842173	XM_011633987.1	71	6.74e-26	PREDICTED: Pogonomyrmex barbatus xylosyltransferase oxt (LOC105423976), mRNA	K00771	XYLT	protein xylosyltransferase	http://www.genome.jp/dbget-bin/www_bget?ko:K00771	Q5QQ53	2101	0	Xylosyltransferase oxt OS=Drosophila pseudoobscura pseudoobscura GN=oxt PE=2 SV=1	PF12529//PF02485	Xylosyltransferase C terminal//Core-2/I-Branching enzyme	GO:0030206//GO:0006024	chondroitin sulfate biosynthetic process//glycosaminoglycan biosynthetic process	GO:0008375//GO:0030158	acetylglucosaminyltransferase activity//protein xylosyltransferase activity	GO:0016020	membrane	KOG0799	Branching enzyme
c39694_g1	CE10;	1	2112	300807184	NP_001180223.1	1375	5.69e-179	juvenile hormone esterase precursor [Tribolium castaneum]>gi|300117035|dbj|BAJ10675.1| juvenile hormone esterase [Tribolium castaneum]>gi|300117037|dbj|BAJ10676.1| juvenile hormone esterase [Tribolium castaneum]>gi|300117039|dbj|BAJ10677.1| juvenile hormone esterase [Tribolium castaneum]>gi|300117041|dbj|BAJ10678.1| juvenile hormone esterase [Tribolium castaneum]>gi|300117043|dbj|BAJ10679.1| juve…	--	--	--	--	--	K01063	JHE	juvenile-hormone esterase	http://www.genome.jp/dbget-bin/www_bget?ko:K01063	B2D0J5	637	6.41e-72	Venom carboxylesterase-6 OS=Apis mellifera PE=2 SV=1	PF00326//PF07859	Prolyl oligopeptidase family//alpha/beta hydrolase fold	GO:0006508//GO:0008152	proteolysis//metabolic process	GO:0008236//GO:0016787	serine-type peptidase activity//hydrolase activity	--	--	KOG1516	Carboxylesterase and related proteins
c39730_g1	GH5;	1	1178	857972107	CEP01624.1	354	1.27e-33	hypothetical protein PBRA_008566 [Plasmodiophora brassicae]	--	--	--	--	--	--	--	--	--	P40566	461	2.28e-49	Uncharacterized glycosyl hydrolase YIR007W OS=Saccharomyces cerevisiae (strain ATCC 204508 / S288c) GN=YIR007W PE=1 SV=1	--	--	--	--	--	--	--	--	--	--
c39799_g1	GH31;	1	1005	156405350	XP_001640695.1	892	9.06e-109	predicted protein [Nematostella vectensis]>gi|156227830|gb|EDO48632.1| predicted protein [Nematostella vectensis]	636623674	XM_008044781.1	142	5.14e-66	Trametes versicolor FP-101664 SS1 alpha-glucosidase mRNA	K05546	GANAB	alpha 1,3-glucosidase	http://www.genome.jp/dbget-bin/www_bget?ko:K05546	Q9US55	891	6.23e-110	Glucosidase 2 subunit alpha OS=Schizosaccharomyces pombe (strain 972 / ATCC 24843) GN=gls2 PE=3 SV=1	PF04572//PF01055	Alpha 1,4-glycosyltransferase conserved region//Glycosyl hydrolases family 31	GO:0005975	carbohydrate metabolic process	GO:0004553//GO:0008378	hydrolase activity, hydrolyzing O-glycosyl compounds//galactosyltransferase activity	GO:0005795	Golgi stack	KOG1066	Glucosidase II catalytic (alpha) subunit and related enzymes, glycosyl hydrolase family 31
c39954_g1	GH47;	1	2881	478254595	ENN74838.1	2565	0	hypothetical protein YQE_08610, partial [Dendroctonus ponderosae]	643013702	KF116184.1	190	3.12e-92	Uncultured bacterium clone GN8LFNR02I4EZG genomic sequence	K10085	EDEM2	ER degradation enhancer, mannosidase alpha-like 2	http://www.genome.jp/dbget-bin/www_bget?ko:K10085	Q9BV94	1642	0	ER degradation-enhancing alpha-mannosidase-like protein 2 OS=Homo sapiens GN=EDEM2 PE=1 SV=2	PF01532	Glycosyl hydrolase family 47	GO:0005975	carbohydrate metabolic process	GO:0005509//GO:0004571	calcium ion binding//mannosyl-oligosaccharide 1,2-alpha-mannosidase activity	GO:0016020	membrane	KOG2429	Glycosyl hydrolase, family 47
c39965_g1	GT41;	1	1368	189242034	XP_001807841.1	674	1.84e-82	PREDICTED: STI1-like protein [Tribolium castaneum]>gi|270015919|gb|EFA12367.1| hypothetical protein TcasGA2_TC002073 [Tribolium castaneum]	--	--	--	--	--	K09553	STIP1	stress-induced-phosphoprotein 1	http://www.genome.jp/dbget-bin/www_bget?ko:K09553	P25407	233	1.65e-20	STI1-like protein (Fragment) OS=Plasmodium falciparum PE=4 SV=1	PF00515//PF13176//PF13181	Tetratricopeptide repeat//Tetratricopeptide repeat//Tetratricopeptide repeat	--	--	GO:0005515	protein binding	--	--	KOG0548	Molecular co-chaperone STI1
c40016_g1	GT41;	1	3398	546674324	ERL85728.1	2151	0	hypothetical protein D910_03143 [Dendroctonus ponderosae]	768374470	XM_011586409.1	35	5.39e-06	PREDICTED: Aquila chrysaetos canadensis transmembrane and tetratricopeptide repeat containing 4 (TMTC4), mRNA	--	--	--	--	Q8BG19	1461	0	Transmembrane and TPR repeat-containing protein 4 OS=Mus musculus GN=Tmtc4 PE=2 SV=1	PF13174//PF07721//PF00515//PF02823//PF04733//PF13181//PF13176	Tetratricopeptide repeat//Tetratricopeptide repeat//Tetratricopeptide repeat//ATP synthase, Delta/Epsilon chain, beta-sandwich domain//Coatomer epsilon subunit//Tetratricopeptide repeat//Tetratricopeptide repeat	GO:0006119//GO:0015992//GO:0015986//GO:0006890	oxidative phosphorylation//proton transport//ATP synthesis coupled proton transport//retrograde vesicle-mediated transport, Golgi to ER	GO:0005515//GO:0046961//GO:0005198//GO:0042802//GO:0046933	protein binding//proton-transporting ATPase activity, rotational mechanism//structural molecule activity//identical protein binding//proton-transporting ATP synthase activity, rotational mechanism	GO:0045259//GO:0045261	proton-transporting ATP synthase complex//proton-transporting ATP synthase complex, catalytic core F(1)	KOG1124	FOG: TPR repeat
c40017_g1	CBM14;	1	1548	121583754	NP_001073569.1	1294	3.14e-174	cuticular protein analogous to peritrophins 3-C5 isoform 1 precursor [Tribolium castaneum]>gi|119387888|gb|ABL73929.1| obstractor C1 [Tribolium castaneum]	121583753	NM_001080100.1	294	2.55e-150	Tribolium castaneum cuticular protein analogous to peritrophins 3-C5 (Cpap3-c5), transcript variant 1, mRNA >gnl|BL_ORD_ID|3647361 Tribolium castaneum obstractor C1 (Obst-C1) mRNA, complete cds	--	--	--	--	--	--	--	--	PF01607	Chitin binding Peritrophin-A domain	GO:0006030	chitin metabolic process	GO:0008061	chitin binding	GO:0005576	extracellular region	--	--
c40052_g1	GT41;	1	7815	546675262	ERL86498.1	2986	0	hypothetical protein D910_03902 [Dendroctonus ponderosae]	687916473	LK996089.1	45	3.44e-11	Syphacia muris genome assembly S_muris_Valencia ,scaffold SMUV_scaffold0000048	K12869	CRN, CRNKL1, CLF1, SYF3	crooked neck	http://www.genome.jp/dbget-bin/www_bget?ko:K12869	P17886	2584	0	Protein crooked neck OS=Drosophila melanogaster GN=crn PE=2 SV=2	PF10584//PF05843//PF07776//PF00096//PF02163//PF00400//PF02184	Proteasome subunit A N-terminal signature//Suppressor of forked protein (Suf)//Zinc-finger associated domain (zf-AD)//Zinc finger, C2H2 type//Peptidase family M50//WD domain, G-beta repeat//HAT (Half-A-TPR) repeat	GO:0006396//GO:0006397//GO:0006511//GO:0006508	RNA processing//mRNA processing//ubiquitin-dependent protein catabolic process//proteolysis	GO:0008270//GO:0005515//GO:0004175//GO:0046872//GO:0004222	zinc ion binding//protein binding//endopeptidase activity//metal ion binding//metalloendopeptidase activity	GO:0005634//GO:0019773//GO:0005622	nucleus//proteasome core complex, alpha-subunit complex//intracellular	KOG1915	Cell cycle control protein (crooked neck)
c40063_g1	GH47;	1	3768	642937291	XP_008198773.1	2179	0	PREDICTED: mannosyl-oligosaccharide alpha-1,2-mannosidase isoform A-like isoform X2 [Tribolium castaneum]>gi|270000838|gb|EEZ97285.1| hypothetical protein TcasGA2_TC011089 [Tribolium castaneum]	--	--	--	--	--	K01230	MAN1	mannosyl-oligosaccharide alpha-1,2-mannosidase	http://www.genome.jp/dbget-bin/www_bget?ko:K01230	P53624	1829	0	Mannosyl-oligosaccharide alpha-1,2-mannosidase isoform A OS=Drosophila melanogaster GN=alpha-Man-I PE=1 SV=2	PF01532	Glycosyl hydrolase family 47	GO:0005975	carbohydrate metabolic process	GO:0005509//GO:0004571	calcium ion binding//mannosyl-oligosaccharide 1,2-alpha-mannosidase activity	GO:0016020	membrane	KOG2431	1, 2-alpha-mannosidase
c40079_g1	GT8;	1	1779	478254604	ENN74847.1	1070	1.06e-138	hypothetical protein YQE_08617, partial [Dendroctonus ponderosae]>gi|546672007|gb|ERL84073.1| hypothetical protein D910_01408 [Dendroctonus ponderosae]>gi|546672018|gb|ERL84082.1| hypothetical protein D910_01416 [Dendroctonus ponderosae]	--	--	--	--	--	K13676	GXYLT	UDP-xylose:glucoside alpha-1,3-xylosyltransferase	http://www.genome.jp/dbget-bin/www_bget?ko:K13676	Q3UHH8	678	1.59e-80	Glucoside xylosyltransferase 1 OS=Mus musculus GN=Gxylt1 PE=2 SV=2	PF01501	Glycosyl transferase family 8	--	--	GO:0016757	transferase activity, transferring glycosyl groups	--	--	KOG3765	Predicted glycosyltransferase
c40181_g1	GH28;	1	3389	315570502	ADU33255.1	1235	2.88e-156	endopolygalacturonase [Sitophilus oryzae]	--	--	--	--	--	--	--	--	--	Q9Y833	592	7.56e-66	Polygalacturonase 2 OS=Penicillium olsonii GN=PG2 PE=3 SV=1	PF00295//PF00046//PF05297	Glycosyl hydrolases family 28//Homeobox domain//Herpesvirus latent membrane protein 1 (LMP1)	GO:0005985//GO:0006355//GO:0019087//GO:0005982//GO:0005975	sucrose metabolic process//regulation of transcription, DNA-templated//transformation of host cell by virus//starch metabolic process//carbohydrate metabolic process	GO:0003700//GO:0043565//GO:0004650	transcription factor activity, sequence-specific DNA binding//sequence-specific DNA binding//polygalacturonase activity	GO:0016021//GO:0005667	integral component of membrane//transcription factor complex	--	--
c40194_g1	CBM47;	1	1527	642915988	XP_008190845.1	174	2.21e-10	PREDICTED: LOW QUALITY PROTEIN: uncharacterized protein LOC660816 [Tribolium castaneum]	--	--	--	--	--	--	--	--	--	--	--	--	--	--	--	--	--	--	--	--	--	--	--
c40283_g1	CBM14;	1	230	828226300	XP_012563580.1	188	1.05e-15	PREDICTED: uncharacterized protein LOC105848144, partial [Hydra vulgaris]	--	--	--	--	--	--	--	--	--	P35072	125	2.79e-08	Transposable element Tcb1 transposase OS=Caenorhabditis briggsae PE=3 SV=1	--	--	--	--	--	--	--	--	--	--
c40636_g1	CE9;	1	1777	332376342	AEE63311.1	1589	0	unknown [Dendroctonus ponderosae]	--	--	--	--	--	K01443	E3.5.1.25, nagA, AMDHD2	N-acetylglucosamine-6-phosphate deacetylase	http://www.genome.jp/dbget-bin/www_bget?ko:K01443	Q9VR81	1295	1.59e-172	Putative N-acetylglucosamine-6-phosphate deacetylase OS=Drosophila melanogaster GN=CG17065 PE=2 SV=1	PF01979	Amidohydrolase family	--	--	GO:0016787	hydrolase activity	--	--	--	--
c40678_g2	GT2;	1	359	294875558	XP_002767378.1	249	2.2e-22	chitin synthase, putative [Perkinsus marinus ATCC 50983]>gi|239868941|gb|EER00096.1| chitin synthase, putative [Perkinsus marinus ATCC 50983]	156720202	AB266098.1	290	9.22e-149	Pleurotus ostreatus Pochs2 mRNA for chitin synthase, complete cds	K00698	CHS1	chitin synthase	http://www.genome.jp/dbget-bin/www_bget?ko:K00698	Q99127	405	8.16e-45	Chitin synthase 4 OS=Ustilago maydis (strain 521 / FGSC 9021) GN=CHS4 PE=3 SV=2	--	--	--	--	--	--	--	--	--	--
c40764_g1	CE10;	1	558	761632713	AJP62557.1	153	2.48e-09	carboxylesterase [Oxya chinensis]	--	--	--	--	--	--	--	--	--	--	--	--	--	--	--	--	--	--	--	--	--	--	--
c40785_g1	CE10;	1	824	857974433	CEO99115.1	157	2.48e-09	hypothetical protein PBRA_001020 [Plasmodiophora brassicae]	--	--	--	--	--	--	--	--	--	Q9EX73	149	8.41e-10	Monoterpene epsilon-lactone hydrolase OS=Rhodococcus erythropolis GN=mlhB PE=1 SV=1	PF07859//PF00326	alpha/beta hydrolase fold//Prolyl oligopeptidase family	GO:0006508//GO:0008152	proteolysis//metabolic process	GO:0008236//GO:0016787	serine-type peptidase activity//hydrolase activity	--	--	KOG1515	Arylacetamide deacetylase
c40968_g1	GH30;GH59;GH5;	3	601	676456302	XP_009054280.1	131	1.73e-06	hypothetical protein LOTGIDRAFT_101222, partial [Lottia gigantea]>gi|556106435|gb|ESO95087.1| hypothetical protein LOTGIDRAFT_101222, partial [Lottia gigantea]	--	--	--	--	--	--	--	--	--	--	--	--	--	PF02935	Cytochrome c oxidase subunit VIIc	GO:0006123//GO:0015992	mitochondrial electron transport, cytochrome c to oxygen//proton transport	GO:0004129	cytochrome-c oxidase activity	GO:0045277	respiratory chain complex IV	--	--
c41019_g1	GT20;GT4;	2	311	470272807	XP_004363232.1	251	6.65e-23	glycosyltransferase [Dictyostelium fasciculatum]>gi|328877018|gb|EGG25381.1| glycosyltransferase [Dictyostelium fasciculatum]	302679367	XM_003029320.1	125	4.15e-57	Schizophyllum commune H4-8 glycosyltransferase family 20 protein, mRNA	K00697	otsA	trehalose 6-phosphate synthase	http://www.genome.jp/dbget-bin/www_bget?ko:K00697	Q00075	288	6.14e-30	Alpha,alpha-trehalose-phosphate synthase [UDP-forming] 1 OS=Aspergillus niger GN=tpsA PE=3 SV=1	PF00982	Glycosyltransferase family 20	GO:0005992	trehalose biosynthetic process	GO:0016740//GO:0003824	transferase activity//catalytic activity	--	--	KOG1050	Trehalose-6-phosphate synthase component TPS1 and related subunits
c41485_g1	GH128;	1	409	676444506	XP_009050451.1	139	2.74e-08	hypothetical protein LOTGIDRAFT_158766 [Lottia gigantea]>gi|556110163|gb|ESO98815.1| hypothetical protein LOTGIDRAFT_158766 [Lottia gigantea]	--	--	--	--	--	--	--	--	--	Q09788	131	2.96e-08	Alkali-sensitive linkage protein 1 OS=Schizosaccharomyces pombe (strain 972 / ATCC 24843) GN=asl1 PE=1 SV=1	--	--	--	--	--	--	--	--	--	--
c41981_g1	GH109;	1	569	357631353	EHJ78909.1	178	1.47e-12	hypothetical protein KGM_08414 [Danaus plexippus]	--	--	--	--	--	--	--	--	--	--	--	--	--	--	--	--	--	--	--	--	--	--	--
c42638_g1	GT66;	1	1943	642924690	XP_008194399.1	1053	3.63e-131	PREDICTED: probable G-protein coupled receptor Mth-like 3 [Tribolium castaneum]	--	--	--	--	--	--	--	--	--	Q95NT6	279	1.45e-24	G-protein coupled receptor Mth2 OS=Drosophila yakuba GN=mth2 PE=3 SV=1	PF00002//PF11654	7 transmembrane receptor (Secretin family)//Protein of unknown function (DUF2665)	GO:0007186//GO:0009306	G-protein coupled receptor signaling pathway//protein secretion	GO:0004930	G-protein coupled receptor activity	GO:0016021	integral component of membrane	--	--
c42654_g1	CE1;CE10;	2	308	826409026	XP_012529790.1	162	1.38e-11	PREDICTED: feruloyl esterase B-like [Monomorium pharaonis]	--	--	--	--	--	--	--	--	--	B8NBI2	342	1.76e-38	Probable acetylxylan esterase A OS=Aspergillus flavus (strain ATCC 200026 / FGSC A1120 / NRRL 3357 / JCM 12722 / SRRC 167) GN=axeA PE=3 SV=1	PF00326//PF07859	Prolyl oligopeptidase family//alpha/beta hydrolase fold	GO:0008152//GO:0006508	metabolic process//proteolysis	GO:0016787//GO:0008236	hydrolase activity//serine-type peptidase activity	--	--	--	--
c42725_g1	GT32;	1	1282	332373546	AEE61914.1	798	2.04e-99	unknown [Dendroctonus ponderosae]>gi|478256727|gb|ENN76908.1| hypothetical protein YQE_06555, partial [Dendroctonus ponderosae]	--	--	--	--	--	K01988	A4GALT	lactosylceramide 4-alpha-galactosyltransferase	http://www.genome.jp/dbget-bin/www_bget?ko:K01988	Q9JI93	369	3.56e-38	Lactosylceramide 4-alpha-galactosyltransferase OS=Rattus norvegicus GN=A4galt PE=1 SV=1	PF12919//PF04572	TcdA/TcdB catalytic glycosyltransferase domain//Alpha 1,4-glycosyltransferase conserved region	--	--	GO:0008378//GO:0016757	galactosyltransferase activity//transferase activity, transferring glycosyl groups	GO:0005795	Golgi stack	--	--
c42826_g1	GT22;GT83;	2	326	514696478	XP_004995809.1	149	2.31e-09	hypothetical protein PTSG_03225 [Salpingoeca rosetta]>gi|326437003|gb|EGD82573.1| hypothetical protein PTSG_03225 [Salpingoeca rosetta]	--	--	--	--	--	--	--	--	--	--	--	--	--	--	--	--	--	--	--	--	--	--	--
c42925_g1	CBM14;	1	5701	546686757	ERL95836.1	1358	3.48e-156	hypothetical protein D910_00425 [Dendroctonus ponderosae]>gi|546686759|gb|ERL95837.1| hypothetical protein D910_00426 [Dendroctonus ponderosae]	--	--	--	--	--	--	--	--	--	--	--	--	--	PF01607	Chitin binding Peritrophin-A domain	GO:0006030	chitin metabolic process	GO:0008061	chitin binding	GO:0005576	extracellular region	--	--
c42935_g1	GT57;	1	2017	642913250	XP_008201456.1	1385	0	PREDICTED: probable dolichyl pyrophosphate Glc1Man9GlcNAc2 alpha-1,3-glucosyltransferase [Tribolium castaneum]	444315158	XM_004178189.1	38	6.83e-08	Tetrapisispora blattae CBS 6284 hypothetical protein (TBLA0A09310) mRNA, complete cds	K03849	ALG8	alpha-1,3-glucosyltransferase	http://www.genome.jp/dbget-bin/www_bget?ko:K03849	Q9BVK2	1079	2.11e-137	Probable dolichyl pyrophosphate Glc1Man9GlcNAc2 alpha-1,3-glucosyltransferase OS=Homo sapiens GN=ALG8 PE=1 SV=2	PF03155//PF09594	ALG6, ALG8 glycosyltransferase family//Protein of unknown function (DUF2029)	--	--	GO:0016758	transferase activity, transferring hexosyl groups	GO:0005789	endoplasmic reticulum membrane	KOG2576	Glucosyltransferase - Alg8p
c42976_g1	CBM35;	1	6335	642911258	XP_008199793.1	6811	0	PREDICTED: filamin-A isoform X3 [Tribolium castaneum]	195109447	XM_001999263.1	96	1.24e-39	Drosophila mojavensis GI23148 (Dmoj\GI23148), mRNA	K04437	FLNA	filamin	http://www.genome.jp/dbget-bin/www_bget?ko:K04437	Q9VEN1	5094	0	Filamin-A OS=Drosophila melanogaster GN=cher PE=1 SV=2	PF00307//PF08541	Calponin homology (CH) domain//3-Oxoacyl-[acyl-carrier-protein (ACP)] synthase III C terminal	GO:0008610	lipid biosynthetic process	GO:0016747//GO:0005515	transferase activity, transferring acyl groups other than amino-acyl groups//protein binding	--	--	KOG0035	Ca2+-binding actin-bundling protein (actinin), alpha chain (EF-Hand protein superfamily)
c43053_g1	GH3;	1	455	340370206	XP_003383637.1	326	1.53e-32	PREDICTED: probable beta-D-xylosidase 5 [Amphimedon queenslandica]	--	--	--	--	--	K15920	XYL4	beta-D-xylosidase 4	http://www.genome.jp/dbget-bin/www_bget?ko:K15920	Q4WFI6	482	2.14e-55	Probable exo-1,4-beta-xylosidase bxlB OS=Neosartorya fumigata (strain ATCC MYA-4609 / Af293 / CBS 101355 / FGSC A1100) GN=bxlB PE=3 SV=1	PF00933	Glycosyl hydrolase family 3 N terminal domain	GO:0005975	carbohydrate metabolic process	GO:0004553	hydrolase activity, hydrolyzing O-glycosyl compounds	--	--	--	--
c43181_g1	GH55;	1	678	167524805	XP_001746738.1	204	1.74e-15	hypothetical protein [Monosiga brevicollis MX1]>gi|163775008|gb|EDQ88634.1| predicted protein [Monosiga brevicollis MX1]	595770779	XM_007263871.1	56	2.19e-18	Fomitiporia mediterranea MF3/22 exo-beta-1,3-glucanase (FOMMEDRAFT_104034), partial mRNA	--	--	--	--	P49426	489	3.11e-55	Glucan 1,3-beta-glucosidase OS=Cochliobolus carbonum GN=EXG1 PE=1 SV=1	--	--	--	--	--	--	--	--	--	--
c43221_g1	PL14;PL20;	2	632	676449871	XP_009052194.1	203	2.29e-16	hypothetical protein LOTGIDRAFT_239189 [Lottia gigantea]>gi|556108469|gb|ESO97121.1| hypothetical protein LOTGIDRAFT_239189 [Lottia gigantea]	--	--	--	--	--	--	--	--	--	--	--	--	--	--	--	--	--	--	--	--	--	--	--
c43221_g2	PL14;	1	277	676442714	XP_009049890.1	223	1.93e-20	hypothetical protein LOTGIDRAFT_231062 [Lottia gigantea]>gi|556110749|gb|ESO99400.1| hypothetical protein LOTGIDRAFT_231062 [Lottia gigantea]	--	--	--	--	--	--	--	--	--	--	--	--	--	--	--	--	--	--	--	--	--	--	--
c43608_g1	CE4;GH57;	2	545	857976527	CEO97322.1	137	2.21e-07	hypothetical protein PBRA_000667 [Plasmodiophora brassicae]	--	--	--	--	--	K01452	E3.5.1.41	chitin deacetylase	http://www.genome.jp/dbget-bin/www_bget?ko:K01452	P50325	210	2.04e-18	Chitin deacetylase OS=Amylomyces rouxii PE=1 SV=1	PF01522	Polysaccharide deacetylase	GO:0006807//GO:0005975	nitrogen compound metabolic process//carbohydrate metabolic process	GO:0016810	hydrolase activity, acting on carbon-nitrogen (but not peptide) bonds	--	--	--	--
c43775_g1	GT41;	1	595	260806547	XP_002598145.1	459	3.12e-52	hypothetical protein BRAFLDRAFT_123289 [Branchiostoma floridae]>gi|229283417|gb|EEN54157.1| hypothetical protein BRAFLDRAFT_123289 [Branchiostoma floridae]	698995187	XM_009856273.1	73	6.76e-28	Neurospora tetrasperma FGSC 2508 40 kDa peptidyl-prolyl cis-trans isomerase partial mRNA	K05864	PPID, CYPD	peptidyl-prolyl isomerase D	http://www.genome.jp/dbget-bin/www_bget?ko:K05864	Q5U8Z7	646	1.85e-81	Peptidyl-prolyl cis-trans isomerase D OS=Amanita muscaria GN=Cyp40 PE=2 SV=1	PF00515//PF00160//PF13176	Tetratricopeptide repeat//Cyclophilin type peptidyl-prolyl cis-trans isomerase/CLD//Tetratricopeptide repeat	GO:0006457	protein folding	GO:0005515//GO:0003755	protein binding//peptidyl-prolyl cis-trans isomerase activity	--	--	KOG0546	HSP90 co-chaperone CPR7/Cyclophilin
c44212_g1	GH63;	1	526	762078485	XP_011454226.1	225	1.69e-18	PREDICTED: uncharacterized protein YMR196W-like [Crassostrea gigas]>gi|405959297|gb|EKC25349.1| hypothetical protein CGI_10022349 [Crassostrea gigas]	--	--	--	--	--	--	--	--	--	Q04336	299	1.55e-29	Uncharacterized protein YMR196W OS=Saccharomyces cerevisiae (strain ATCC 204508 / S288c) GN=YMR196W PE=1 SV=1	--	--	--	--	--	--	--	--	--	--
c44231_g1	GT2;GT81;GT27;GT45;	4	863	637326553	XP_003224039.2	890	1.11e-116	PREDICTED: dolichol-phosphate mannosyltransferase subunit 1 [Anolis carolinensis]	--	--	--	--	--	K00721	DPM1	dolichol-phosphate mannosyltransferase	http://www.genome.jp/dbget-bin/www_bget?ko:K00721	O14466	885	6.7e-118	Dolichol-phosphate mannosyltransferase OS=Schizosaccharomyces pombe (strain 972 / ATCC 24843) GN=dpm1 PE=2 SV=1	--	--	--	--	--	--	--	--	KOG2978	Dolichol-phosphate mannosyltransferase
c44344_g1	GT20;GT4;	2	241	831761858	XP_012750382.1	142	9.79e-09	hypothetical protein SAMD00019534_098960 [Acytostelium subglobosum LB1]>gi|735851014|dbj|GAM26721.1| hypothetical protein SAMD00019534_098960 [Acytostelium subglobosum LB1]	--	--	--	--	--	--	--	--	--	P31688	113	2.7e-06	Trehalose-phosphatase OS=Saccharomyces cerevisiae (strain ATCC 204508 / S288c) GN=TPS2 PE=1 SV=3	PF00982	Glycosyltransferase family 20	GO:0005992	trehalose biosynthetic process	GO:0003824	catalytic activity	--	--	KOG1050	Trehalose-6-phosphate synthase component TPS1 and related subunits
c45314_g1	GT39;GT83;	2	486	507944954	XP_004681723.1	241	1.05e-20	PREDICTED: protein O-mannosyl-transferase 2 isoform X2 [Condylura cristata]	--	--	--	--	--	K00728	POMT	dolichyl-phosphate-mannose-protein mannosyltransferase	http://www.genome.jp/dbget-bin/www_bget?ko:K00728	Q5A688	273	1.82e-26	Dolichyl-phosphate-mannose--protein mannosyltransferase 6 OS=Candida albicans (strain SC5314 / ATCC MYA-2876) GN=PMT6 PE=2 SV=1	PF02366	Dolichyl-phosphate-mannose-protein mannosyltransferase	GO:0006493	protein O-linked glycosylation	GO:0000030	mannosyltransferase activity	GO:0016020//GO:0000136	membrane//alpha-1,6-mannosyltransferase complex	KOG3359	Dolichyl-phosphate-mannose:protein O-mannosyl transferase
c45317_g1	CBM13;	1	475	873224394	CEM26450.1	322	1.22e-32	unnamed protein product [Vitrella brassicaformis CCMP3155]	685401198	XM_009221196.1	45	1.96e-12	Gaeumannomyces graminis var. tritici R3-111a-1 metalloprotease 1 mRNA	--	--	--	--	A4RGT4	421	1.94e-49	Extracellular metalloprotease MGG_08041 OS=Magnaporthe oryzae (strain 70-15 / ATCC MYA-4617 / FGSC 8958) GN=MGG_08041 PE=3 SV=1	PF10462//PF02031	Peptidase M66//Streptomyces extracellular neutral proteinase (M7) family	GO:0006508	proteolysis	GO:0004222//GO:0008270	metalloendopeptidase activity//zinc ion binding	GO:0005576	extracellular region	--	--
c45372_g1	GH7;	1	275	340376113	XP_003386578.1	391	2.44e-43	PREDICTED: probable 1,4-beta-D-glucan cellobiohydrolase B [Amphimedon queenslandica]	345447207	JF707902.1	123	4.68e-56	Amanita grallipes isolate 2 GH family 7 cellobiohydrolase gene, partial cds	--	--	--	--	P13860	391	2.04e-44	Exoglucanase 1 OS=Phanerochaete chrysosporium GN=CBH1 PE=2 SV=1	PF00840	Glycosyl hydrolase family 7	GO:0005975	carbohydrate metabolic process	GO:0004553	hydrolase activity, hydrolyzing O-glycosyl compounds	--	--	--	--
c4538_g1	GH3;	1	251	556731319	XP_005961345.1	127	9.69e-07	PREDICTED: probable beta-glucosidase I-like [Pantholops hodgsonii]	--	--	--	--	--	--	--	--	--	B0Y8M8	237	9.9e-23	Probable beta-glucosidase J OS=Neosartorya fumigata (strain CEA10 / CBS 144.89 / FGSC A1163) GN=bglJ PE=3 SV=2	PF00933	Glycosyl hydrolase family 3 N terminal domain	GO:0005975	carbohydrate metabolic process	GO:0004553	hydrolase activity, hydrolyzing O-glycosyl compounds	--	--	--	--
c45562_g1	CBM14;	1	1380	478257595	ENN77749.1	327	3.07e-29	hypothetical protein YQE_05819, partial [Dendroctonus ponderosae]	--	--	--	--	--	--	--	--	--	--	--	--	--	PF01607	Chitin binding Peritrophin-A domain	GO:0006030	chitin metabolic process	GO:0008061	chitin binding	GO:0005576	extracellular region	--	--
c45597_g1	CE1;	1	2152	478260601	ENN80304.1	1411	0	hypothetical protein YQE_03297, partial [Dendroctonus ponderosae]>gi|546685268|gb|ERL94795.1| hypothetical protein D910_12069 [Dendroctonus ponderosae]	--	--	--	--	--	--	--	--	--	Q4R584	361	1.9e-35	Abhydrolase domain-containing protein 8 OS=Macaca fascicularis GN=ABHD8 PE=2 SV=1	PF00326//PF12740//PF02230//PF03403//PF07819//PF04083//PF02450//PF06821//PF02129//PF07224	Prolyl oligopeptidase family//Chlorophyllase enzyme//Phospholipase/Carboxylesterase//Platelet-activating factor acetylhydrolase, isoform II//PGAP1-like protein//Partial alpha/beta-hydrolase lipase region//Lecithin:cholesterol acyltransferase//Serine hydrolase//X-Pro dipeptidyl-peptidase (S15 family)//Chlorophyllase	GO:0042967//GO:0046486//GO:0006508//GO:0015994//GO:0006886//GO:0006629//GO:0016042//GO:0015996//GO:0006505	acyl-carrier-protein biosynthetic process//glycerolipid metabolic process//proteolysis//chlorophyll metabolic process//intracellular protein transport//lipid metabolic process//lipid catabolic process//chlorophyll catabolic process//GPI anchor metabolic process	GO:0016788//GO:0008236//GO:0003847//GO:0047746//GO:0008374//GO:0016787//GO:0004177	hydrolase activity, acting on ester bonds//serine-type peptidase activity//1-alkyl-2-acetylglycerophosphocholine esterase activity//chlorophyllase activity//O-acyltransferase activity//hydrolase activity//aminopeptidase activity	GO:0008247	1-alkyl-2-acetylglycerophosphocholine esterase complex	--	--
c45655_g1	GT49;	1	1487	478263722	ENN82025.1	1106	1.74e-140	hypothetical protein YQE_01600, partial [Dendroctonus ponderosae]	--	--	--	--	--	--	--	--	--	L7YAI7	280	1.08e-25	Beta-1,4-glucuronyltransferase 1 OS=Danio rerio GN=b4gat1 PE=2 SV=1	--	--	--	--	--	--	--	--	KOG3765	Predicted glycosyltransferase
c45660_g1	GT27;CBM13;GT2;	3	3949	91089275	XP_970398.1	2397	0	PREDICTED: putative polypeptide N-acetylgalactosaminyltransferase 9 isoform X1 [Tribolium castaneum]	808137203	XM_012315495.1	158	2.64e-74	PREDICTED: Bombus terrestris putative polypeptide N-acetylgalactosaminyltransferase 9 (LOC100649855), transcript variant X4, mRNA	K00710	GALNT	polypeptide N-acetylgalactosaminyltransferase	http://www.genome.jp/dbget-bin/www_bget?ko:K00710	Q8MRC9	2105	0	Putative polypeptide N-acetylgalactosaminyltransferase 9 OS=Drosophila melanogaster GN=pgant9 PE=2 SV=2	PF02036	SCP-2 sterol transfer family	--	--	GO:0032934	sterol binding	--	--	KOG3736	Polypeptide N-acetylgalactosaminyltransferase
c45674_g1	GT64;GT47;	2	3600	478256706	ENN76888.1	3427	0	hypothetical protein YQE_06729, partial [Dendroctonus ponderosae]>gi|546685096|gb|ERL94623.1| hypothetical protein D910_11899 [Dendroctonus ponderosae]	462332881	APGK01039173.1	213	6.41e-105	Dendroctonus ponderosae Seq01039183, whole genome shotgun sequence	K02366	EXT1	glucuronyl/N-acetylglucosaminyl transferase EXT1	http://www.genome.jp/dbget-bin/www_bget?ko:K02366	Q9V730	2411	0	Exostosin-1 OS=Drosophila melanogaster GN=ttv PE=1 SV=1	PF09258	Glycosyl transferase family 64 domain	--	--	GO:0016758	transferase activity, transferring hexosyl groups	GO:0031227	intrinsic component of endoplasmic reticulum membrane	KOG1021	Acetylglucosaminyltransferase EXT1/exostosin 1
c45707_g1	GH13;GH70;	2	2134	478249994	ENN70500.1	1712	0	hypothetical protein YQE_12676, partial [Dendroctonus ponderosae]	--	--	--	--	--	K01187	malZ	alpha-glucosidase	http://www.genome.jp/dbget-bin/www_bget?ko:K01187	O16099	1284	1.71e-166	Maltase 2 OS=Drosophila virilis GN=Mal-B2 PE=3 SV=2	PF00128	Alpha amylase, catalytic domain	GO:0005975	carbohydrate metabolic process	GO:0043169//GO:0003824	cation binding//catalytic activity	--	--	KOG0471	Alpha-amylase
c45709_g1	GH63;GH78;	2	8099	478251723	ENN72177.1	3107	0	hypothetical protein YQE_11232, partial [Dendroctonus ponderosae]>gi|546680971|gb|ERL91145.1| hypothetical protein D910_08485 [Dendroctonus ponderosae]	643024150	KF121387.1	185	5.33e-89	Uncultured bacterium clone GPE6YU402HLPL4 genomic sequence	K01228	GCS1	mannosyl-oligosaccharide glucosidase	http://www.genome.jp/dbget-bin/www_bget?ko:K01228	Q9VQX4	2017	0	Nicotinate phosphoribosyltransferase OS=Drosophila melanogaster GN=CG3714 PE=2 SV=2	PF02749//PF06202//PF03200//PF03444//PF05722//PF03542	Quinolinate phosphoribosyl transferase, N-terminal domain//Amylo-alpha-1,6-glucosidase//Mannosyl oligosaccharide glucosidase//Winged helix-turn-helix transcription repressor, HrcA DNA-binding//Ustilago B locus mating-type protein//Tuberin	GO:0009311//GO:0006355//GO:0005985//GO:0005982//GO:0005980//GO:0043547	oligosaccharide metabolic process//regulation of transcription, DNA-templated//sucrose metabolic process//starch metabolic process//glycogen catabolic process//positive regulation of GTPase activity	GO:0016763//GO:0003677//GO:0004135//GO:0004573//GO:0004134//GO:0005096	transferase activity, transferring pentosyl groups//DNA binding//amylo-alpha-1,6-glucosidase activity//mannosyl-oligosaccharide glucosidase activity//4-alpha-glucanotransferase activity//GTPase activator activity	GO:0005634	nucleus	KOG2161	Glucosidase I
c45739_g1	GT24;GT8;	2	8343	546676266	ERL87312.1	5749	0	hypothetical protein D910_04707 [Dendroctonus ponderosae]	820845018	XM_012485134.1	259	4.01e-130	PREDICTED: Apis florea UDP-glucose:glycoprotein glucosyltransferase (LOC100869587), mRNA	K11718	HUGT	UDP-glucose:glycoprotein glucosyltransferase	http://www.genome.jp/dbget-bin/www_bget?ko:K11718	Q09332	3683	0	UDP-glucose:glycoprotein glucosyltransferase OS=Drosophila melanogaster GN=Ugt PE=1 SV=2	PF00646//PF06427//PF01501//PF03079//PF02970//PF00110	F-box domain//UDP-glucose:Glycoprotein Glucosyltransferase//Glycosyl transferase family 8//ARD/ARD' family//Tubulin binding cofactor A//wnt family	GO:0007165//GO:0055114//GO:0007021//GO:0016055//GO:0007275//GO:0006486	signal transduction//oxidation-reduction process//tubulin complex assembly//Wnt signaling pathway//multicellular organismal development//protein glycosylation	GO:0016757//GO:0010309//GO:0005102//GO:0005515//GO:0051082//GO:0003980	transferase activity, transferring glycosyl groups//acireductone dioxygenase [iron(II)-requiring] activity//receptor binding//protein binding//unfolded protein binding//UDP-glucose:glycoprotein glucosyltransferase activity	GO:0005576//GO:0005874	extracellular region//microtubule	KOG1879	UDP-glucose:glycoprotein glucosyltransferase
c45770_g1	GH16;	1	641	118400160	XP_001032403.1	128	3.91e-06	glycosyl hydrolase family 16 laminarinase [Tetrahymena thermophila SB210]>gi|89286744|gb|EAR84740.1| glycosyl hydrolase family 16 laminarinase [Tetrahymena thermophila SB210]	321263553	XM_003196447.1	45	2.69e-12	Cryptococcus gattii WM276 glucosidase, partial mRNA	--	--	--	--	P87024	501	4.7e-57	Beta-glucan synthesis-associated protein SKN1 OS=Candida albicans GN=SKN1 PE=2 SV=1	PF00722	Glycosyl hydrolases family 16	GO:0005975	carbohydrate metabolic process	GO:0004553	hydrolase activity, hydrolyzing O-glycosyl compounds	--	--	--	--
c45821_g1	GT41;	1	3407	546674868	ERL86154.1	1650	0	hypothetical protein D910_03567 [Dendroctonus ponderosae]	751447420	XM_011179547.1	42	6.94e-10	PREDICTED: Bactrocera cucurbitae uncharacterized LOC105209240 (LOC105209240), mRNA	K00476	ASPH	aspartate beta-hydroxylase	http://www.genome.jp/dbget-bin/www_bget?ko:K00476	Q28056	1031	1.42e-122	Aspartyl/asparaginyl beta-hydroxylase OS=Bos taurus GN=ASPH PE=1 SV=1	PF13176//PF13181//PF04799//PF04733//PF00515//PF05118	Tetratricopeptide repeat//Tetratricopeptide repeat//fzo-like conserved region//Coatomer epsilon subunit//Tetratricopeptide repeat//Aspartyl/Asparaginyl beta-hydroxylase	GO:0006184//GO:0008053//GO:0006890//GO:0018193	obsolete GTP catabolic process//mitochondrial fusion//retrograde vesicle-mediated transport, Golgi to ER//peptidyl-amino acid modification	GO:0003924//GO:0005515//GO:0005198	GTPase activity//protein binding//structural molecule activity	GO:0016021//GO:0005741	integral component of membrane//mitochondrial outer membrane	KOG3696	Aspartyl beta-hydroxylase
c45958_g1	GH31;	1	350	66825629	XP_646169.1	358	3.78e-37	alpha-glucosidase II [Dictyostelium discoideum AX4]>gi|74844417|sp|Q94502.1|GANAB_DICDI RecName: Full=Neutral alpha-glucosidase AB; AltName: Full=Alpha-glucosidase 2; AltName: Full=Glucosidase II subunit alpha; AltName: Full=Protein post-translational modification mutant A; Flags: Precursor>gi|1613878|gb|AAB18921.1| ModA [Dictyostelium discoideum]>gi|60473990|gb|EAL71927.1| alpha-glucosidase II […	628838470	XM_007771257.1	61	1.79e-21	Coniophora puteana RWD-64-598 SS2 glycoside hydrolase family 31 protein mRNA	K05546	GANAB	alpha 1,3-glucosidase	http://www.genome.jp/dbget-bin/www_bget?ko:K05546	Q94502	358	1.55e-38	Neutral alpha-glucosidase AB OS=Dictyostelium discoideum GN=modA PE=3 SV=1	PF01055	Glycosyl hydrolases family 31	GO:0005975	carbohydrate metabolic process	GO:0004553	hydrolase activity, hydrolyzing O-glycosyl compounds	--	--	KOG1066	Glucosidase II catalytic (alpha) subunit and related enzymes, glycosyl hydrolase family 31
c4599_g1	CE10;CE1;	2	1638	546673062	ERL84739.1	1062	1.06e-137	hypothetical protein D910_02164 [Dendroctonus ponderosae]	--	--	--	--	--	--	--	--	--	Q08C93	411	4.57e-43	Monoacylglycerol lipase ABHD12 OS=Danio rerio GN=abhd12 PE=2 SV=1	PF01764//PF03583//PF02230//PF00326//PF07859//PF03823//PF07819	Lipase (class 3)//Secretory lipase//Phospholipase/Carboxylesterase//Prolyl oligopeptidase family//alpha/beta hydrolase fold//Neurokinin B//PGAP1-like protein	GO:0016042//GO:0006508//GO:0046486//GO:0006505//GO:0007217//GO:0008152//GO:0006886//GO:0006629	lipid catabolic process//proteolysis//glycerolipid metabolic process//GPI anchor metabolic process//tachykinin receptor signaling pathway//metabolic process//intracellular protein transport//lipid metabolic process	GO:0004806//GO:0016787//GO:0016788//GO:0008236	triglyceride lipase activity//hydrolase activity//hydrolase activity, acting on ester bonds//serine-type peptidase activity	--	--	KOG1552	Predicted alpha/beta hydrolase
c46048_g1	GT76;	1	1734	546673863	ERL85393.1	1182	1.65e-153	hypothetical protein D910_02813 [Dendroctonus ponderosae]	--	--	--	--	--	K07542	PIGV	phosphatidylinositol glycan, class V	http://www.genome.jp/dbget-bin/www_bget?ko:K07542	Q9V7W1	676	6.57e-80	GPI mannosyltransferase 2 OS=Drosophila melanogaster GN=CG44239 PE=1 SV=1	PF04188	Mannosyltransferase (PIG-V))	GO:0006506	GPI anchor biosynthetic process	GO:0016758	transferase activity, transferring hexosyl groups	--	--	KOG2647	Predicted Dolichyl-phosphate-mannose-protein mannosyltransferase
c46093_g1	AA3;AA8;	2	2496	478260721	ENN80402.1	2082	0	hypothetical protein YQE_03174, partial [Dendroctonus ponderosae]	--	--	--	--	--	K00108	E1.1.99.1, betA, CHDH	choline dehydrogenase	http://www.genome.jp/dbget-bin/www_bget?ko:K00108	P18173	949	4.87e-115	Glucose dehydrogenase [FAD, quinone] OS=Drosophila melanogaster GN=Gld PE=3 SV=3	PF01266//PF07992//PF02254//PF05199//PF02558//PF00732//PF05834	FAD dependent oxidoreductase//Pyridine nucleotide-disulphide oxidoreductase//TrkA-N domain//GMC oxidoreductase//Ketopantoate reductase PanE/ApbA//GMC oxidoreductase//Lycopene cyclase protein	GO:0015940//GO:0006813//GO:0055114//GO:0016117	pantothenate biosynthetic process//potassium ion transport//oxidation-reduction process//carotenoid biosynthetic process	GO:0016705//GO:0008677//GO:0016491//GO:0050660//GO:0016614	oxidoreductase activity, acting on paired donors, with incorporation or reduction of molecular oxygen//2-dehydropantoate 2-reductase activity//oxidoreductase activity//flavin adenine dinucleotide binding//oxidoreductase activity, acting on CH-OH group of donors	--	--	--	--
c46115_g1	AA3;	1	1036	873234621	CEM01792.1	935	1.65e-121	unnamed protein product [Vitrella brassicaformis CCMP3155]	--	--	--	--	--	K03146	THI4, THI1	thiamine thiazole synthase	http://www.genome.jp/dbget-bin/www_bget?ko:K03146	Q5ANB7	1296	2.02e-177	Thiamine thiazole synthase OS=Candida albicans (strain SC5314 / ATCC MYA-2876) GN=THI4 PE=3 SV=1	PF07992//PF01266//PF01134//PF05834	Pyridine nucleotide-disulphide oxidoreductase//FAD dependent oxidoreductase//Glucose inhibited division protein A//Lycopene cyclase protein	GO:0055114//GO:0016117//GO:0008033	oxidation-reduction process//carotenoid biosynthetic process//tRNA processing	GO:0016705//GO:0016491//GO:0050660	oxidoreductase activity, acting on paired donors, with incorporation or reduction of molecular oxygen//oxidoreductase activity//flavin adenine dinucleotide binding	--	--	KOG2960	Protein involved in thiamine biosynthesis and DNA damage tolerance
c46179_g1	GH37;GH78;GH133;	3	1829	478256096	ENN76295.1	2234	0	hypothetical protein YQE_07258, partial [Dendroctonus ponderosae]>gi|546675837|gb|ERL86942.1| hypothetical protein D910_04345 [Dendroctonus ponderosae]	462278336	APGK01058678.1	56	6.09e-18	Dendroctonus ponderosae Seq01058688, whole genome shotgun sequence	K01194	E3.2.1.28, treA, treF	alpha,alpha-trehalase	http://www.genome.jp/dbget-bin/www_bget?ko:K01194	P32359	1457	0	Trehalase OS=Tenebrio molitor PE=2 SV=1	PF01204//PF06202	Trehalase//Amylo-alpha-1,6-glucosidase	GO:0005991//GO:0005982//GO:0005985//GO:0005980	trehalose metabolic process//starch metabolic process//sucrose metabolic process//glycogen catabolic process	GO:0004555//GO:0004134//GO:0004135	alpha,alpha-trehalase activity//4-alpha-glucanotransferase activity//amylo-alpha-1,6-glucosidase activity	--	--	KOG0602	Neutral trehalase
c46219_g1	CE1;	1	1310	751221137	XP_011163739.1	552	2.68e-62	PREDICTED: lipase 3-like isoform X2 [Solenopsis invicta]	--	--	--	--	--	--	--	--	--	P04634	413	7.34e-44	Gastric triacylglycerol lipase OS=Rattus norvegicus GN=Lipf PE=1 SV=1	PF05024//PF04083	N-acetylglucosaminyl transferase component (Gpi1)//Partial alpha/beta-hydrolase lipase region	GO:0006506//GO:0006629	GPI anchor biosynthetic process//lipid metabolic process	GO:0017176	phosphatidylinositol N-acetylglucosaminyltransferase activity	GO:0016021	integral component of membrane	KOG2624	Triglyceride lipase-cholesterol esterase
c46221_g1	GH31;	1	556	546683139	ERL92990.1	193	3.81e-14	hypothetical protein D910_10293 [Dendroctonus ponderosae]	--	--	--	--	--	--	--	--	--	Q9US55	149	3.91e-10	Glucosidase 2 subunit alpha OS=Schizosaccharomyces pombe (strain 972 / ATCC 24843) GN=gls2 PE=3 SV=1	--	--	--	--	--	--	--	--	KOG1066	Glucosidase II catalytic (alpha) subunit and related enzymes, glycosyl hydrolase family 31
c46221_g2	GH31;	1	323	857976286	CEO97774.1	212	1.56e-17	hypothetical protein PBRA_005888 [Plasmodiophora brassicae]	--	--	--	--	--	K05546	GANAB	alpha 1,3-glucosidase	http://www.genome.jp/dbget-bin/www_bget?ko:K05546	Q94502	191	3.12e-16	Neutral alpha-glucosidase AB OS=Dictyostelium discoideum GN=modA PE=3 SV=1	--	--	--	--	--	--	--	--	KOG1066	Glucosidase II catalytic (alpha) subunit and related enzymes, glycosyl hydrolase family 31
c46223_g1	GT41;	1	1447	332372726	AEE61505.1	803	1.92e-140	unknown [Dendroctonus ponderosae]>gi|546679246|gb|ERL89740.1| hypothetical protein D910_07101 [Dendroctonus ponderosae]	805780184	XM_003702517.2	128	4.53e-58	PREDICTED: Megachile rotundata E3 ubiquitin-protein ligase CHIP (LOC100883842), transcript variant X4, mRNA	K09561	STUB1, CHIP	STIP1 homology and U-box containing protein 1	http://www.genome.jp/dbget-bin/www_bget?ko:K09561	Q9UNE7	547	6.03e-86	E3 ubiquitin-protein ligase CHIP OS=Homo sapiens GN=STUB1 PE=1 SV=2	PF13181//PF13176//PF00515//PF13174//PF04564	Tetratricopeptide repeat//Tetratricopeptide repeat//Tetratricopeptide repeat//Tetratricopeptide repeat//U-box domain	GO:0016567	protein ubiquitination	GO:0004842//GO:0005515	ubiquitin-protein transferase activity//protein binding	GO:0000151	ubiquitin ligase complex	KOG4642	Chaperone-dependent E3 ubiquitin protein ligase (contains TPR repeats)
c46323_g1	CBM14;	1	1073	642920535	XP_008192393.1	167	3.25e-10	PREDICTED: uncharacterized protein LOC103312740 [Tribolium castaneum]	--	--	--	--	--	--	--	--	--	--	--	--	--	PF01607	Chitin binding Peritrophin-A domain	GO:0006030	chitin metabolic process	GO:0008061	chitin binding	GO:0005576	extracellular region	--	--
c46554_g1	GH76;	1	2187	478253639	ENN73943.1	1887	0	hypothetical protein YQE_09445, partial [Dendroctonus ponderosae]	--	--	--	--	--	K17659	PTCD3	pentatricopeptide repeat domain-containing protein 3	http://www.genome.jp/dbget-bin/www_bget?ko:K17659	A1Z9A8	1446	0	Protein PTCD3 homolog, mitochondrial OS=Drosophila melanogaster GN=CG4679 PE=2 SV=1	--	--	--	--	--	--	--	--	KOG4422	Uncharacterized conserved protein
c46734_g1	AA4;AA7;	2	4310	332374582	AEE62432.1	2249	0	unknown [Dendroctonus ponderosae]>gi|546674767|gb|ERL86064.1| hypothetical protein D910_03478 [Dendroctonus ponderosae]	--	--	--	--	--	K00803	E2.5.1.26, AGPS	alkyldihydroxyacetonephosphate synthase	http://www.genome.jp/dbget-bin/www_bget?ko:K00803	Q9V778	1756	0	Alkyldihydroxyacetonephosphate synthase OS=Drosophila melanogaster GN=CG10253 PE=2 SV=1	PF00398//PF02913//PF01565	Ribosomal RNA adenine dimethylase//FAD linked oxidases, C-terminal domain//FAD binding domain	GO:0000154//GO:0006040//GO:0006396//GO:0055114	rRNA modification//amino sugar metabolic process//RNA processing//oxidation-reduction process	GO:0050660//GO:0016491//GO:0003824//GO:0000179//GO:0008649//GO:0008762	flavin adenine dinucleotide binding//oxidoreductase activity//catalytic activity//rRNA (adenine-N6,N6-)-dimethyltransferase activity//rRNA methyltransferase activity//UDP-N-acetylmuramate dehydrogenase activity	--	--	KOG1233	Alkyl-dihydroxyacetonephosphate synthase
c46834_g2	GH38;	1	509	478259911	ENN79713.1	152	4.13e-09	hypothetical protein YQE_03769, partial [Dendroctonus ponderosae]	--	--	--	--	--	--	--	--	--	--	--	--	--	--	--	--	--	--	--	--	--	--	--
c47060_g1	GH7;	1	204	340376113	XP_003386578.1	251	3.78e-24	PREDICTED: probable 1,4-beta-D-glucan cellobiohydrolase B [Amphimedon queenslandica]	--	--	--	--	--	--	--	--	--	P13860	271	3.5e-28	Exoglucanase 1 OS=Phanerochaete chrysosporium GN=CBH1 PE=2 SV=1	PF00840	Glycosyl hydrolase family 7	GO:0005975	carbohydrate metabolic process	GO:0004553	hydrolase activity, hydrolyzing O-glycosyl compounds	--	--	--	--
c47134_g1	AA7;	1	305	66808773	XP_638109.1	129	6.15e-07	hypothetical protein DDB_G0285535 [Dictyostelium discoideum AX4]>gi|60466553|gb|EAL64605.1| hypothetical protein DDB_G0285535 [Dictyostelium discoideum AX4]	--	--	--	--	--	--	--	--	--	--	--	--	--	PF01565	FAD binding domain	GO:0055114//GO:0006040	oxidation-reduction process//amino sugar metabolic process	GO:0016491//GO:0050660//GO:0008762	oxidoreductase activity//flavin adenine dinucleotide binding//UDP-N-acetylmuramate dehydrogenase activity	--	--	--	--
c47152_g1	CBM50;	1	1719	478260361	ENN80108.1	740	1.22e-90	hypothetical protein YQE_03467, partial [Dendroctonus ponderosae]>gi|546676637|gb|ERL87601.1| hypothetical protein D910_04992 [Dendroctonus ponderosae]	--	--	--	--	--	--	--	--	--	Q3KPL3	210	2.11e-17	LysM and putative peptidoglycan-binding domain-containing protein 2 OS=Xenopus laevis GN=lysmd2 PE=2 SV=2	PF01476	LysM domain	GO:0016998	cell wall macromolecule catabolic process	--	--	--	--	--	--
c47168_g1	GT20;GT4;	2	1084	478255900	ENN76104.1	1025	1.95e-128	hypothetical protein YQE_07364, partial [Dendroctonus ponderosae]	--	--	--	--	--	K16055	TPS	trehalose 6-phosphate synthase/phosphatase	http://www.genome.jp/dbget-bin/www_bget?ko:K16055	Q9C9S4	313	6.34e-31	Trehalose-phosphate phosphatase B OS=Arabidopsis thaliana GN=TPPB PE=1 SV=1	PF03719//PF02358	Ribosomal protein S5, C-terminal domain//Trehalose-phosphatase	GO:0005992//GO:0006412//GO:0042254	trehalose biosynthetic process//translation//ribosome biogenesis	GO:0003735//GO:0003824	structural constituent of ribosome//catalytic activity	GO:0005840	ribosome	KOG1050	Trehalose-6-phosphate synthase component TPS1 and related subunits
c47177_g1	GT3;GT5;GT4;	3	6045	546679363	ERL89838.1	2903	0	hypothetical protein D910_07198, partial [Dendroctonus ponderosae]	820839938	XM_003691135.2	328	1.28e-168	PREDICTED: Apis florea glycogen [starch] synthase (LOC100868863), transcript variant X2, mRNA	K00693	GYS	glycogen(starch) synthase	http://www.genome.jp/dbget-bin/www_bget?ko:K00693	Q9VFC8	2575	0	Glycogen [starch] synthase OS=Drosophila melanogaster GN=GlyS PE=1 SV=2	PF05693//PF04139//PF07690//PF00085//PF00534	Glycogen synthase//Rad9//Major Facilitator Superfamily//Thioredoxin//Glycosyl transferases group 1	GO:0005982//GO:0009058//GO:0005985//GO:0005978//GO:0000077//GO:0055085//GO:0045454	starch metabolic process//biosynthetic process//sucrose metabolic process//glycogen biosynthetic process//DNA damage checkpoint//transmembrane transport//cell redox homeostasis	GO:0004373	glycogen (starch) synthase activity	GO:0016021//GO:0030896	integral component of membrane//checkpoint clamp complex	KOG2810	Checkpoint 9-1-1 complex, RAD9 component
c47220_g1	GH48;	1	2004	332376899	AEE63589.1	1764	0	unknown [Dendroctonus ponderosae]	--	--	--	--	--	--	--	--	--	P50899	1317	4.78e-166	Exoglucanase B OS=Cellulomonas fimi (strain ATCC 484 / DSM 20113 / JCM 1341 / NBRC 15513 / NCIMB 8980 / NCTC 7547) GN=cbhB PE=1 SV=1	PF02011	Glycosyl hydrolase family 48	GO:0005982//GO:0005985//GO:0030245//GO:0005975	starch metabolic process//sucrose metabolic process//cellulose catabolic process//carbohydrate metabolic process	GO:0004553//GO:0008810	hydrolase activity, hydrolyzing O-glycosyl compounds//cellulase activity	--	--	--	--
c47226_g1	AA4;AA7;	2	3317	478257081	ENN77244.1	1807	0	hypothetical protein YQE_06074, partial [Dendroctonus ponderosae]	--	--	--	--	--	K18204	AtD-2HGDH	D-2-hydroxyglutarate dehydrogenase	http://www.genome.jp/dbget-bin/www_bget?ko:K18204	P84850	1430	0	D-2-hydroxyglutarate dehydrogenase, mitochondrial OS=Rattus norvegicus GN=D2hgdh PE=3 SV=1	PF00741//PF01565//PF02913	Gas vesicle protein//FAD binding domain//FAD linked oxidases, C-terminal domain	GO:0055114//GO:0006040	oxidation-reduction process//amino sugar metabolic process	GO:0008762//GO:0005198//GO:0016491//GO:0050660//GO:0003824	UDP-N-acetylmuramate dehydrogenase activity//structural molecule activity//oxidoreductase activity//flavin adenine dinucleotide binding//catalytic activity	GO:0012506	vesicle membrane	KOG1232	Proteins containing the FAD binding domain
c4728_g1	GT41;	1	633	548430454	XP_005743892.1	156	1.38e-09	PREDICTED: stress-induced-phosphoprotein 1-like isoform X3 [Pundamilia nyererei]	--	--	--	--	--	--	--	--	--	Q6CDH3	131	1.02e-07	Polyadenylate-binding protein, cytoplasmic and nuclear OS=Yarrowia lipolytica (strain CLIB 122 / E 150) GN=PAB1 PE=3 SV=1	PF00076	RNA recognition motif. (a.k.a. RRM, RBD, or RNP domain)	--	--	GO:0003676	nucleic acid binding	--	--	KOG0118	FOG: RRM domain
c47292_g1	GT90;	1	2110	642923162	XP_968605.2	1448	0	PREDICTED: O-glucosyltransferase rumi homolog [Tribolium castaneum]>gi|270007100|gb|EFA03548.1| hypothetical protein TcasGA2_TC013552 [Tribolium castaneum]	--	--	--	--	--	K13667	RUMI, KTELC1	protein glucosyltransferase	http://www.genome.jp/dbget-bin/www_bget?ko:K13667	A0NDG6	1186	8.3e-155	O-glucosyltransferase rumi homolog OS=Anopheles gambiae GN=AGAP004267 PE=3 SV=1	--	--	--	--	--	--	--	--	KOG2458	Endoplasmic reticulum protein EP58, contains filamin rod domain and KDEL motif
c47302_g1	CE10;CE1;	2	2854	728416727	AIY68319.1	1592	0	putative beta-esterase [Leptinotarsa decemlineata]	190702155	EF710639.1	474	0	Cotesia sesamiae Mombasa bracovirus clone BAC 4B19, complete sequence	K01044	CES1	carboxylesterase 1	http://www.genome.jp/dbget-bin/www_bget?ko:K01044	B2D0J5	1034	3.81e-127	Venom carboxylesterase-6 OS=Apis mellifera PE=2 SV=1	PF07859	alpha/beta hydrolase fold	GO:0008152	metabolic process	GO:0016787	hydrolase activity	--	--	KOG1516	Carboxylesterase and related proteins
c47328_g1	AA3;AA8;	2	2633	546682667	ERL92579.1	2341	0	hypothetical protein D910_09892 [Dendroctonus ponderosae]	462286992	APGK01055696.1	42	5.35e-10	Dendroctonus ponderosae Seq01055706, whole genome shotgun sequence	K00115	E1.1.5.9	glucose dehydrogenase (acceptor)	http://www.genome.jp/dbget-bin/www_bget?ko:K00115	P18172	937	9.91e-113	Glucose dehydrogenase [FAD, quinone] OS=Drosophila pseudoobscura pseudoobscura GN=Gld PE=3 SV=4	PF05834//PF00732//PF05199//PF01266//PF07992	Lycopene cyclase protein//GMC oxidoreductase//GMC oxidoreductase//FAD dependent oxidoreductase//Pyridine nucleotide-disulphide oxidoreductase	GO:0016117//GO:0055114	carotenoid biosynthetic process//oxidation-reduction process	GO:0016705//GO:0016614//GO:0050660//GO:0016491	oxidoreductase activity, acting on paired donors, with incorporation or reduction of molecular oxygen//oxidoreductase activity, acting on CH-OH group of donors//flavin adenine dinucleotide binding//oxidoreductase activity	--	--	--	--
c48026_g1	GH5;	1	544	754350593	XP_004345101.2	172	6.75e-12	glucan 1,3-beta-glucosidase [Capsaspora owczarzaki ATCC 30864]>gi|765555383|gb|KJE95974.1| glucan 1,3-beta-glucosidase [Capsaspora owczarzaki ATCC 30864]	--	--	--	--	--	--	--	--	--	P29717	197	1.51e-16	Glucan 1,3-beta-glucosidase OS=Candida albicans (strain SC5314 / ATCC MYA-2876) GN=XOG1 PE=1 SV=4	--	--	--	--	--	--	--	--	--	--
c48254_g1	GH18;CBM14;	2	591	364501580	BAL41779.1	199	3.88e-15	chitinase 2 [Scomber japonicus]	242218177	XM_002474837.1	41	4.13e-10	Postia placenta Mad-698-R hypothetical protein, mRNA	K01183	E3.2.1.14	chitinase	http://www.genome.jp/dbget-bin/www_bget?ko:K01183	P20533	168	2.16e-12	Chitinase A1 OS=Bacillus circulans GN=chiA1 PE=1 SV=1	PF00704	Glycosyl hydrolases family 18	GO:0005975	carbohydrate metabolic process	GO:0004553	hydrolase activity, hydrolyzing O-glycosyl compounds	--	--	KOG2806	Chitinase
c48632_g1	GH92;	1	396	826410014	XP_012536486.1	185	6.19e-14	PREDICTED: uncharacterized protein LOC105836763 [Monomorium pharaonis]	--	--	--	--	--	--	--	--	--	O86365	198	9.69e-17	Uncharacterized glycosidase Rv0584 OS=Mycobacterium tuberculosis (strain ATCC 25618 / H37Rv) GN=Rv0584 PE=3 SV=1	--	--	--	--	--	--	--	--	--	--
c4888_g1	AA5;	1	2589	478256367	ENN76557.1	2761	0	hypothetical protein YQE_07008, partial [Dendroctonus ponderosae]	--	--	--	--	--	K10455	KLHL18	kelch-like protein 18	http://www.genome.jp/dbget-bin/www_bget?ko:K10455	O94889	1492	0	Kelch-like protein 18 OS=Homo sapiens GN=KLHL18 PE=1 SV=3	PF00651//PF01344//PF07646	BTB/POZ domain//Kelch motif//Kelch motif	--	--	GO:0005515	protein binding	--	--	KOG4441	Proteins containing BTB/POZ and Kelch domains, involved in regulatory/signal transduction processes
c48897_g1	GT41;	1	573	147906471	NP_001085171.1	325	2.03e-33	ER membrane protein complex subunit 2-A [Xenopus laevis]>gi|82184854|sp|Q6INS3.1|EMC2A_XENLA RecName: Full=ER membrane protein complex subunit 2-A; AltName: Full=Tetratricopeptide repeat protein 35-A; Short=TPR repeat protein 35-A [Xenopus laevis]>gi|47938643|gb|AAH72200.1| Ttc35-a protein [Xenopus laevis]	--	--	--	--	--	--	--	--	--	Q6INS3	325	8.35e-35	ER membrane protein complex subunit 2-A OS=Xenopus laevis GN=emc2-a PE=2 SV=1	PF00515//PF13181//PF13174	Tetratricopeptide repeat//Tetratricopeptide repeat//Tetratricopeptide repeat	--	--	GO:0005515	protein binding	GO:0005737//GO:0043231	cytoplasm//intracellular membrane-bounded organelle	KOG3060	Uncharacterized conserved protein
c48898_g1	GT41;	1	798	828225241	XP_002165795.3	480	1.14e-51	PREDICTED: pre-mRNA-processing factor 6-like [Hydra vulgaris]	695552461	XM_009547844.1	100	9.01e-43	Heterobasidion irregulare TC 32-1 hypothetical protein partial mRNA	K12855	PRPF6, PRP6	pre-mRNA-processing factor 6	http://www.genome.jp/dbget-bin/www_bget?ko:K12855	Q12381	536	7.54e-61	Pre-mRNA-splicing factor prp1 OS=Schizosaccharomyces pombe (strain 972 / ATCC 24843) GN=prp1 PE=1 SV=1	PF13174//PF06424	Tetratricopeptide repeat//PRP1 splicing factor, N-terminal	GO:0000398	mRNA splicing, via spliceosome	GO:0005515	protein binding	GO:0005634	nucleus	KOG0495	HAT repeat protein
c49034_g1	GT32;	1	1719	91088471	XP_969928.1	718	7.83e-86	PREDICTED: lactosylceramide 4-alpha-galactosyltransferase [Tribolium castaneum]>gi|642931778|ref|XP_008196724.1| PREDICTED: lactosylceramide 4-alpha-galactosyltransferase [Tribolium castaneum]>gi|270011737|gb|EFA08185.1| hypothetical protein TcasGA2_TC005812 [Tribolium castaneum]	--	--	--	--	--	--	--	--	--	Q9JI93	378	8.97e-39	Lactosylceramide 4-alpha-galactosyltransferase OS=Rattus norvegicus GN=A4galt PE=1 SV=1	PF04572//PF12919	Alpha 1,4-glycosyltransferase conserved region//TcdA/TcdB catalytic glycosyltransferase domain	--	--	GO:0016757//GO:0008378	transferase activity, transferring glycosyl groups//galactosyltransferase activity	GO:0005795	Golgi stack	--	--
c49050_g1	GH5;	1	440	754350593	XP_004345101.2	188	2.86e-14	glucan 1,3-beta-glucosidase [Capsaspora owczarzaki ATCC 30864]>gi|765555383|gb|KJE95974.1| glucan 1,3-beta-glucosidase [Capsaspora owczarzaki ATCC 30864]	--	--	--	--	--	K01210	E3.2.1.58	glucan 1,3-beta-glucosidase	http://www.genome.jp/dbget-bin/www_bget?ko:K01210	Q96V64	329	3.23e-35	Glucan 1,3-beta-glucosidase OS=Blumeria graminis PE=3 SV=1	PF00150	Cellulase (glycosyl hydrolase family 5)	GO:0005975	carbohydrate metabolic process	GO:0004553	hydrolase activity, hydrolyzing O-glycosyl compounds	--	--	--	--
c49114_g1	GH109;	1	340	443701411	ELT99892.1	257	1.67e-24	hypothetical protein CAPTEDRAFT_177369 [Capitella teleta]	--	--	--	--	--	--	--	--	--	--	--	--	--	PF02254//PF01408	TrkA-N domain//Oxidoreductase family, NAD-binding Rossmann fold	GO:0006813	potassium ion transport	GO:0016491	oxidoreductase activity	--	--	--	--
c49114_g3	GH109;	1	585	736182462	XP_010769097.1	620	2.11e-75	PREDICTED: uncharacterized protein LOC104945171 isoform X1 [Notothenia coriiceps]	--	--	--	--	--	--	--	--	--	O34371	122	1.04e-06	Putative oxidoreductase YteT OS=Bacillus subtilis (strain 168) GN=yteT PE=2 SV=1	PF02894	Oxidoreductase family, C-terminal alpha/beta domain	GO:0008152//GO:0055114	metabolic process//oxidation-reduction process	GO:0016491	oxidoreductase activity	--	--	--	--
c49278_g1	AA5;	1	4108	478256302	ENN76492.1	1578	0	hypothetical protein YQE_06945, partial [Dendroctonus ponderosae]>gi|546679284|gb|ERL89778.1| hypothetical protein D910_07139 [Dendroctonus ponderosae]	641678342	XM_003247887.2	45	1.8e-11	PREDICTED: Acyrthosiphon pisum ring canal kelch homolog (LOC100160428), mRNA	K10443	KLHL2_3	kelch-like protein 2/3	http://www.genome.jp/dbget-bin/www_bget?ko:K10443	Q70JS2	1329	6.04e-156	Ring canal kelch homolog OS=Anopheles stephensi GN=kel PE=2 SV=2	PF00599//PF07646//PF01344//PF00651	Influenza Matrix protein (M2)//Kelch motif//Kelch motif//BTB/POZ domain	GO:0015992	proton transport	GO:0005515//GO:0015078	protein binding//hydrogen ion transmembrane transporter activity	GO:0055036//GO:0033644	virion membrane//host cell membrane	KOG4441	Proteins containing BTB/POZ and Kelch domains, involved in regulatory/signal transduction processes
c50028_g1	GH20;	1	3250	642928778	XP_008195558.1	2131	0	PREDICTED: hexosaminidase 1 isoform X2 [Tribolium castaneum]	126432181	EF391555.1	57	3.03e-18	Drosophila melanogaster strain ZH27 hexosaminidase 1 (Hexo1) gene, partial sequence	K12373	HEXA_B	hexosaminidase	http://www.genome.jp/dbget-bin/www_bget?ko:K12373	P49010	1657	0	Chitooligosaccharidolytic beta-N-acetylglucosaminidase OS=Bombyx mori PE=1 SV=1	PF00728	Glycosyl hydrolase family 20, catalytic domain	GO:0005975	carbohydrate metabolic process	GO:0004553	hydrolase activity, hydrolyzing O-glycosyl compounds	--	--	KOG2499	Beta-N-acetylhexosaminidase
c50113_g1	GH37;	1	484	145547559	XP_001459461.1	159	2.96e-10	hypothetical protein [Paramecium tetraurelia strain d4-2]>gi|124427286|emb|CAK92064.1| unnamed protein product [Paramecium tetraurelia]	--	--	--	--	--	--	--	--	--	Q54QZ5	149	2.82e-10	Trehalase OS=Dictyostelium discoideum GN=treh PE=3 SV=1	PF01204	Trehalase	GO:0005985//GO:0005982//GO:0005991	sucrose metabolic process//starch metabolic process//trehalose metabolic process	GO:0004555	alpha,alpha-trehalase activity	--	--	--	--
c50122_g1	CE10;	1	1176	330801055	XP_003288546.1	287	2.35e-25	hypothetical protein DICPUDRAFT_34242 [Dictyostelium purpureum]>gi|325081396|gb|EGC34913.1| hypothetical protein DICPUDRAFT_34242 [Dictyostelium purpureum]	--	--	--	--	--	--	--	--	--	P22303	254	2.78e-22	Acetylcholinesterase OS=Homo sapiens GN=ACHE PE=1 SV=1	PF00326//PF07859	Prolyl oligopeptidase family//alpha/beta hydrolase fold	GO:0008152//GO:0006508	metabolic process//proteolysis	GO:0016787//GO:0008236	hydrolase activity//serine-type peptidase activity	--	--	KOG4389	Acetylcholinesterase/Butyrylcholinesterase
c50292_g1	CBM14;	1	865	478257595	ENN77749.1	317	4.16e-29	hypothetical protein YQE_05819, partial [Dendroctonus ponderosae]	--	--	--	--	--	--	--	--	--	--	--	--	--	PF06862//PF01607	Protein of unknown function (DUF1253)//Chitin binding Peritrophin-A domain	GO:0006030	chitin metabolic process	GO:0008061	chitin binding	GO:0005634//GO:0005576	nucleus//extracellular region	--	--
c50489_g1	GH76;	1	3944	642933491	XP_008197440.1	2988	0	PREDICTED: spermatogenesis-associated protein 20 [Tribolium castaneum]>gi|270011341|gb|EFA07789.1| hypothetical protein TcasGA2_TC005347 [Tribolium castaneum]	290982331	XM_002673838.1	97	2.14e-40	Naegleria gruberi predicted protein, mRNA	--	--	--	--	Q8TB22	1903	0	Spermatogenesis-associated protein 20 OS=Homo sapiens GN=SPATA20 PE=2 SV=3	PF06662	D-glucuronyl C5-epimerase C-terminus	GO:0006024//GO:0008152	glycosaminoglycan biosynthetic process//metabolic process	GO:0003824//GO:0016857	catalytic activity//racemase and epimerase activity, acting on carbohydrates and derivatives	GO:0016021	integral component of membrane	KOG2244	Highly conserved protein containing a thioredoxin domain
c50579_g1	CE9;	1	822	470522656	XP_004354057.1	291	4.66e-26	amidohydrolase domain containing protein [Acanthamoeba castellanii str. Neff]>gi|440803458|gb|ELR24360.1| amidohydrolase domain containing protein [Acanthamoeba castellanii str. Neff]	--	--	--	--	--	--	--	--	--	--	--	--	--	PF01979	Amidohydrolase family	--	--	GO:0016787	hydrolase activity	--	--	--	--
c50601_g1	GT41;	1	1151	478257238	ENN77401.1	1133	9.51e-151	hypothetical protein YQE_06226, partial [Dendroctonus ponderosae]	462337215	APGK01037633.1	83	3.71e-33	Dendroctonus ponderosae Seq01037643, whole genome shotgun sequence	--	--	--	--	Q7ZU45	409	2.87e-43	Tetratricopeptide repeat protein 25 OS=Danio rerio GN=ttc25 PE=2 SV=1	PF00515//PF13181	Tetratricopeptide repeat//Tetratricopeptide repeat	--	--	GO:0005515	protein binding	--	--	KOG1124	FOG: TPR repeat
c50702_g1	GH37;GH78;	2	4502	546684614	ERL94231.1	2242	0	hypothetical protein D910_11512 [Dendroctonus ponderosae]	--	--	--	--	--	K01194	E3.2.1.28, treA, treF	alpha,alpha-trehalase	http://www.genome.jp/dbget-bin/www_bget?ko:K01194	A8J4S9	1746	0	Trehalase OS=Apis mellifera PE=1 SV=1	PF01204//PF06202	Trehalase//Amylo-alpha-1,6-glucosidase	GO:0005982//GO:0005991//GO:0005980//GO:0005985	starch metabolic process//trehalose metabolic process//glycogen catabolic process//sucrose metabolic process	GO:0004555//GO:0004134//GO:0004135	alpha,alpha-trehalase activity//4-alpha-glucanotransferase activity//amylo-alpha-1,6-glucosidase activity	--	--	KOG0602	Neutral trehalase
c50873_g1	AA1;	1	1089	762154517	XP_011415328.1	213	7.16e-16	PREDICTED: laccase-4-like [Crassostrea gigas]	630357674	XM_007869947.1	42	2.17e-10	Gloeophyllum trabeum ATCC 11539 ferroxidase (Gtfet3), partial mRNA	--	--	--	--	Q6CII3	744	1.58e-90	Iron transport multicopper oxidase FET3 OS=Kluyveromyces lactis (strain ATCC 8585 / CBS 2359 / DSM 70799 / NBRC 1267 / NRRL Y-1140 / WM37) GN=FET3 PE=3 SV=1	PF07731//PF07732	Multicopper oxidase//Multicopper oxidase	GO:0055114	oxidation-reduction process	GO:0016491//GO:0005507	oxidoreductase activity//copper ion binding	--	--	KOG1263	Multicopper oxidases
c50873_g2	AA1;	1	679	873232525	CEM04768.1	313	5.2e-30	unnamed protein product [Vitrella brassicaformis CCMP3155]	--	--	--	--	--	--	--	--	--	P78591	752	5.45e-94	Iron transport multicopper oxidase FET3 OS=Candida albicans GN=FET3 PE=3 SV=1	PF00394//PF07732//PF07731	Multicopper oxidase//Multicopper oxidase//Multicopper oxidase	GO:0055114	oxidation-reduction process	GO:0005507//GO:0016491	copper ion binding//oxidoreductase activity	--	--	KOG1263	Multicopper oxidases
c50873_g3	AA1;	1	485	762121132	XP_011443484.1	148	5.01e-09	PREDICTED: uncharacterized protein LOC105339590 [Crassostrea gigas]	--	--	--	--	--	--	--	--	--	P78591	526	6.52e-62	Iron transport multicopper oxidase FET3 OS=Candida albicans GN=FET3 PE=3 SV=1	PF00394	Multicopper oxidase	GO:0055114	oxidation-reduction process	GO:0016491	oxidoreductase activity	--	--	KOG1263	Multicopper oxidases
c50919_g1	GT41;	1	1518	478254624	ENN74867.1	900	2.7e-114	hypothetical protein YQE_08636, partial [Dendroctonus ponderosae]	--	--	--	--	--	--	--	--	--	Q07617	412	2.15e-41	Sperm-associated antigen 1 OS=Homo sapiens GN=SPAG1 PE=1 SV=3	PF00515//PF03796	Tetratricopeptide repeat//DnaB-like helicase C terminal domain	GO:0006260	DNA replication	GO:0005524//GO:0003678//GO:0005515	ATP binding//DNA helicase activity//protein binding	GO:0005657	replication fork	KOG0548	Molecular co-chaperone STI1
c51035_g1	CE10;CE7;	2	284	831767867	XP_012752232.1	153	3.59e-10	hypothetical protein SAMD00019534_077380 [Acytostelium subglobosum LB1]>gi|735852864|dbj|GAM24563.1| hypothetical protein SAMD00019534_077380 [Acytostelium subglobosum LB1]	--	--	--	--	--	--	--	--	--	Q55EQ3	122	3.07e-07	Uncharacterized abhydrolase domain-containing protein DDB_G0269086 OS=Dictyostelium discoideum GN=DDB_G0269086 PE=1 SV=2	--	--	--	--	--	--	--	--	--	--
c51049_g1	GT41;	1	1609	270013057	EFA09505.1	604	2.62e-104	hypothetical protein TcasGA2_TC011606 [Tribolium castaneum]	--	--	--	--	--	--	--	--	--	Q96AE7	161	3.71e-10	Tetratricopeptide repeat protein 17 OS=Homo sapiens GN=TTC17 PE=1 SV=1	--	--	--	--	--	--	--	--	KOG4626	O-linked N-acetylglucosamine transferase OGT
c51094_g1	CBM37;	1	5388	478252305	ENN72732.1	3314	0	hypothetical protein YQE_10670, partial [Dendroctonus ponderosae]	--	--	--	--	--	--	--	--	--	Q5ZJP5	1419	3.59e-168	Fibronectin type-III domain-containing protein 3a OS=Gallus gallus GN=FNDC3A PE=2 SV=2	PF00041	Fibronectin type III domain	--	--	GO:0005515	protein binding	--	--	KOG0613	Projectin/twitchin and related proteins
c51127_g1	GH37;	1	617	294945823	XP_002784844.1	287	6.57e-27	Neutral trehalase, putative [Perkinsus marinus ATCC 50983]>gi|239898086|gb|EER16640.1| Neutral trehalase, putative [Perkinsus marinus ATCC 50983]	807747562	XM_012323186.1	152	8.52e-72	Fibroporia radiculosa predicted protein partial mRNA	K01194	E3.2.1.28, treA, treF	alpha,alpha-trehalase	http://www.genome.jp/dbget-bin/www_bget?ko:K01194	O42893	725	2.51e-89	Neutral trehalase OS=Schizosaccharomyces pombe (strain 972 / ATCC 24843) GN=ntp1 PE=1 SV=1	PF01204	Trehalase	GO:0005985//GO:0005982//GO:0005991	sucrose metabolic process//starch metabolic process//trehalose metabolic process	GO:0004555	alpha,alpha-trehalase activity	--	--	KOG0602	Neutral trehalase
c51192_g3	GT8;GT71;	2	4039	478254003	ENN74295.1	1342	3.95e-170	hypothetical protein YQE_09267, partial [Dendroctonus ponderosae]>gi|546673725|gb|ERL85281.1| hypothetical protein D910_02702 [Dendroctonus ponderosae]	--	--	--	--	--	K00750	GYG1, GYG2	glycogenin glucosyltransferase	http://www.genome.jp/dbget-bin/www_bget?ko:K00750	P13280	862	6.66e-103	Glycogenin-1 OS=Oryctolagus cuniculus GN=GYG1 PE=1 SV=3	PF01501//PF11051	Glycosyl transferase family 8//Mannosyltransferase putative	GO:0006486	protein glycosylation	GO:0016757	transferase activity, transferring glycosyl groups	--	--	KOG1950	Glycosyl transferase, family 8 - glycogenin
c51323_g1	GT22;	1	3078	478260346	ENN80093.1	1547	0	hypothetical protein YQE_03452, partial [Dendroctonus ponderosae]	--	--	--	--	--	K03847	ALG12	alpha-1,6-mannosyltransferase	http://www.genome.jp/dbget-bin/www_bget?ko:K03847	Q9VH78	1085	1.84e-141	Probable Dol-P-Man:Man(7)GlcNAc(2)-PP-Dol alpha-1,6-mannosyltransferase OS=Drosophila melanogaster GN=CG8412 PE=2 SV=1	PF00951//PF03901	Arterivirus GL envelope glycoprotein//Alg9-like mannosyltransferase family	--	--	GO:0016757	transferase activity, transferring glycosyl groups	GO:0019031	viral envelope	KOG2516	Protein involved in dolichol pathway for N-glycosylation (mannosyltransferase family)
c51488_g1	GT41;	1	3201	91079140	XP_975466.1	3071	0	PREDICTED: intraflagellar transport protein 88 homolog [Tribolium castaneum]	665802621	XM_008551152.1	40	8.43e-09	PREDICTED: Microplitis demolitor intraflagellar transport protein 88 homolog (LOC103572512), transcript variant X2, mRNA	K16474	IFT88	intraflagellar transport protein 88	http://www.genome.jp/dbget-bin/www_bget?ko:K16474	Q61371	1755	0	Intraflagellar transport protein 88 homolog OS=Mus musculus GN=Ift88 PE=1 SV=2	PF00515//PF13181//PF05121//PF13176//PF13174	Tetratricopeptide repeat//Tetratricopeptide repeat//Gas vesicle protein K//Tetratricopeptide repeat//Tetratricopeptide repeat	GO:0031412	gas vesicle organization	GO:0005515	protein binding	--	--	KOG4626	O-linked N-acetylglucosamine transferase OGT
c51631_g1	GT49;GT8;	2	2951	546681088	ERL91244.1	2166	0	hypothetical protein D910_08579 [Dendroctonus ponderosae]	156717855	NM_001102998.1	44	4.64e-11	Xenopus (Silurana) tropicalis glycosyltransferase-like 1B (gyltl1b), mRNA >gnl|BL_ORD_ID|3952957 Xenopus tropicalis hypothetical protein LOC100125087, mRNA (cDNA clone MGC:122763 IMAGE:7661757), complete cds	K09668	LARGE	glycosyltransferase-like protein LARGE	http://www.genome.jp/dbget-bin/www_bget?ko:K09668	Q66PG1	1356	1.29e-171	Glycosyltransferase-like protein LARGE2 OS=Danio rerio GN=gyltl1b PE=2 SV=1	PF01501	Glycosyl transferase family 8	--	--	GO:0016757	transferase activity, transferring glycosyl groups	--	--	KOG3765	Predicted glycosyltransferase
c51639_g1	CBM32;	1	3695	478254994	ENN75227.1	1906	0	hypothetical protein YQE_08237, partial [Dendroctonus ponderosae]	--	--	--	--	--	--	--	--	--	Q9UBS9	538	2.6e-54	SUN domain-containing ossification factor OS=Homo sapiens GN=SUCO PE=1 SV=1	PF08397//PF00874	IRSp53/MIM homology domain//PRD domain	GO:0007165//GO:0046847//GO:0006355	signal transduction//filopodium assembly//regulation of transcription, DNA-templated	GO:0017124//GO:0008093	SH3 domain binding//cytoskeletal adaptor activity	--	--	KOG1396	Uncharacterized conserved protein
c51700_g1	GT41;	1	1164	646708208	KDR14610.1	710	1.21e-84	Stress-induced-phosphoprotein 1 [Zootermopsis nevadensis]	--	--	--	--	--	K09553	STIP1	stress-induced-phosphoprotein 1	http://www.genome.jp/dbget-bin/www_bget?ko:K09553	P15705	695	2.07e-83	Heat shock protein STI1 OS=Saccharomyces cerevisiae (strain ATCC 204508 / S288c) GN=STI1 PE=1 SV=1	PF00515//PF13176//PF13181//PF06459//PF13174	Tetratricopeptide repeat//Tetratricopeptide repeat//Tetratricopeptide repeat//Ryanodine Receptor TM 4-6//Tetratricopeptide repeat	GO:0006874//GO:0006816	cellular calcium ion homeostasis//calcium ion transport	GO:0005219//GO:0005515	ryanodine-sensitive calcium-release channel activity//protein binding	GO:0005622//GO:0016021	intracellular//integral component of membrane	KOG0548	Molecular co-chaperone STI1
c51700_g3	GT41;	1	404	348525954	XP_003450486.1	307	1.18e-30	PREDICTED: stress-induced-phosphoprotein 1-like [Oreochromis niloticus]	--	--	--	--	--	K09553	STIP1	stress-induced-phosphoprotein 1	http://www.genome.jp/dbget-bin/www_bget?ko:K09553	P15705	323	4.33e-34	Heat shock protein STI1 OS=Saccharomyces cerevisiae (strain ATCC 204508 / S288c) GN=STI1 PE=1 SV=1	PF00515//PF13181//PF09280//PF13176	Tetratricopeptide repeat//Tetratricopeptide repeat//XPC-binding domain//Tetratricopeptide repeat	GO:0006289//GO:0006281//GO:0043161	nucleotide-excision repair//DNA repair//proteasome-mediated ubiquitin-dependent protein catabolic process	GO:0005515//GO:0003684	protein binding//damaged DNA binding	--	--	KOG0548	Molecular co-chaperone STI1
c51751_g1	GT29;	1	3219	478252615	ENN73020.1	1522	0	hypothetical protein YQE_10355, partial [Dendroctonus ponderosae]	643024495	KF121558.1	202	7.46e-99	Uncultured bacterium clone GL99HRC02G97U7 genomic sequence	K00778	SIAT1, ST6GAL1	beta-galactoside alpha-2,6-sialyltransferase (sialyltransferase 1)	http://www.genome.jp/dbget-bin/www_bget?ko:K00778	Q92182	637	8.45e-72	Beta-galactoside alpha-2,6-sialyltransferase 1 OS=Gallus gallus GN=ST6GAL1 PE=2 SV=1	PF00777	Glycosyltransferase family 29 (sialyltransferase)	GO:0006486	protein glycosylation	GO:0008373	sialyltransferase activity	--	--	KOG2692	Sialyltransferase
c51797_g1	GT39;	1	4040	332376358	AEE63319.1	3034	0	unknown [Dendroctonus ponderosae]	346714585	AK386760.1	125	5.98e-56	Bombyx mori mRNA, clone: fprW26O19	K00728	POMT	dolichyl-phosphate-mannose-protein mannosyltransferase	http://www.genome.jp/dbget-bin/www_bget?ko:K00728	Q29IL2	2388	0	Protein O-mannosyl-transferase 2 OS=Drosophila pseudoobscura pseudoobscura GN=tw PE=3 SV=1	PF02815//PF02366//PF00651	MIR domain//Dolichyl-phosphate-mannose-protein mannosyltransferase//BTB/POZ domain	GO:0006493	protein O-linked glycosylation	GO:0005515//GO:0000030	protein binding//mannosyltransferase activity	GO:0000136//GO:0016020	alpha-1,6-mannosyltransferase complex//membrane	KOG3359	Dolichyl-phosphate-mannose:protein O-mannosyl transferase
c51841_g1	GH7;	1	635	506968373	AGM32530.1	734	2.34e-92	cellulase (GH 7), partial [Coptotermes formosanus]	630190826	XM_007850292.1	101	1.97e-43	Moniliophthora roreri MCA 2997 cellulose -beta-cellobiosidase precursor partial mRNA	--	--	--	--	P13860	726	1.53e-91	Exoglucanase 1 OS=Phanerochaete chrysosporium GN=CBH1 PE=2 SV=1	PF00840	Glycosyl hydrolase family 7	GO:0005975	carbohydrate metabolic process	GO:0004553	hydrolase activity, hydrolyzing O-glycosyl compounds	--	--	--	--
c52524_g1	GT20;	1	522	857978606	CEO95489.1	568	2.25e-65	hypothetical protein PBRA_004215 [Plasmodiophora brassicae]	--	--	--	--	--	K16055	TPS	trehalose 6-phosphate synthase/phosphatase	http://www.genome.jp/dbget-bin/www_bget?ko:K16055	O59921	718	5.1e-91	Alpha,alpha-trehalose-phosphate synthase [UDP-forming] OS=Emericella nidulans (strain FGSC A4 / ATCC 38163 / CBS 112.46 / NRRL 194 / M139) GN=tpsA PE=3 SV=1	PF00982//PF00534	Glycosyltransferase family 20//Glycosyl transferases group 1	GO:0009058//GO:0005992	biosynthetic process//trehalose biosynthetic process	GO:0003824	catalytic activity	--	--	KOG1050	Trehalose-6-phosphate synthase component TPS1 and related subunits
c52644_g2	GT92;	1	1956	189240378	XP_001814021.1	744	1.65e-87	PREDICTED: uncharacterized protein LOC100141739 [Tribolium castaneum]>gi|270012459|gb|EFA08907.1| hypothetical protein TcasGA2_TC006612 [Tribolium castaneum]	--	--	--	--	--	--	--	--	--	--	--	--	--	PF06371//PF02160	Diaphanous GTPase-binding Domain//Cauliflower mosaic virus peptidase (A3)	GO:0030036//GO:0006508	actin cytoskeleton organization//proteolysis	GO:0004190//GO:0003779//GO:0017048	aspartic-type endopeptidase activity//actin binding//Rho GTPase binding	--	--	--	--
c52743_g1	CE1;CE10;	2	1046	470401864	XP_004335629.1	230	9.01e-19	Poly(3hydroxybutyrate) depolymerase [Acanthamoeba castellanii str. Neff]>gi|440792394|gb|ELR13616.1| Poly(3hydroxybutyrate) depolymerase [Acanthamoeba castellanii str. Neff]	631248210	XM_007920836.1	416	0	Togninia minima UCRPA7 putative ferulic acid esterase protein mRNA	--	--	--	--	Q9Y871	177	9.64e-13	Feruloyl esterase B OS=Piromyces equi GN=ESTA PE=2 SV=1	--	--	--	--	--	--	--	--	--	--
c52745_g1	CE7;CE1;	2	302	66804625	XP_636045.1	234	8.26e-22	hypothetical protein DDB_G0289671 [Dictyostelium discoideum AX4]>gi|60464400|gb|EAL62547.1| hypothetical protein DDB_G0289671 [Dictyostelium discoideum AX4]	--	--	--	--	--	K06889	K06889	--	http://www.genome.jp/dbget-bin/www_bget?ko:K06889	P54069	229	1.74e-22	Protein bem46 OS=Schizosaccharomyces pombe (strain 972 / ATCC 24843) GN=bem46 PE=2 SV=3	PF01738	Dienelactone hydrolase family	--	--	GO:0016787	hydrolase activity	--	--	KOG4391	Predicted alpha/beta hydrolase BEM46
c52745_g2	CE7;	1	426	157130678	XP_001661960.1	132	4.44e-07	AAEL002636-PA [Aedes aegypti]>gi|94468858|gb|ABF18278.1| predicted alpha/beta hydrolase BEM46 [Aedes aegypti]>gi|108881921|gb|EAT46146.1| AAEL002636-PA [Aedes aegypti]	--	--	--	--	--	--	--	--	--	P54069	172	4.55e-14	Protein bem46 OS=Schizosaccharomyces pombe (strain 972 / ATCC 24843) GN=bem46 PE=2 SV=3	--	--	--	--	--	--	--	--	KOG4391	Predicted alpha/beta hydrolase BEM46
c52791_g1	CBM14;	1	577	546677149	ERL88046.1	311	2.6e-29	hypothetical protein D910_05435, partial [Dendroctonus ponderosae]	--	--	--	--	--	--	--	--	--	--	--	--	--	PF01607	Chitin binding Peritrophin-A domain	GO:0006030	chitin metabolic process	GO:0008061	chitin binding	GO:0005576	extracellular region	--	--
c52808_g1	GH17;GH5;	2	716	857977537	CEO96573.1	135	9.06e-07	hypothetical protein PBRA_005182 [Plasmodiophora brassicae]	--	--	--	--	--	--	--	--	--	Q2U492	221	6.85e-19	Probable glucan endo-1,3-beta-glucosidase btgC OS=Aspergillus oryzae (strain ATCC 42149 / RIB 40) GN=btgC PE=3 SV=1	PF00332	Glycosyl hydrolases family 17	GO:0005975	carbohydrate metabolic process	GO:0004553	hydrolase activity, hydrolyzing O-glycosyl compounds	--	--	--	--
c52809_g1	GT13;GT2;	2	2171	478254452	ENN74704.1	1538	0	hypothetical protein YQE_08821, partial [Dendroctonus ponderosae]	766942087	XR_913025.1	87	4.24e-35	PREDICTED: Ceratosolen solmsi marchali alpha-1,3-mannosyl-glycoprotein 2-beta-N-acetylglucosaminyltransferase (LOC105366822), transcript variant X3, misc_RNA	K00726	MGAT1	alpha-1,3-mannosyl-glycoprotein beta-1,2-N-acetylglucosaminyltransferase	http://www.genome.jp/dbget-bin/www_bget?ko:K00726	P27808	1204	1.62e-156	Alpha-1,3-mannosyl-glycoprotein 2-beta-N-acetylglucosaminyltransferase OS=Mus musculus GN=Mgat1 PE=2 SV=1	PF03071	GNT-I family	GO:0006486	protein glycosylation	GO:0008375	acetylglucosaminyltransferase activity	GO:0000139	Golgi membrane	KOG1413	N-acetylglucosaminyltransferase I
c52820_g1	CBM14;	1	1697	270008682	EFA05130.1	359	7.59e-33	hypothetical protein TcasGA2_TC015245 [Tribolium castaneum]	--	--	--	--	--	--	--	--	--	--	--	--	--	PF01607//PF00802	Chitin binding Peritrophin-A domain//Pneumovirus attachment glycoprotein G	GO:0019062//GO:0006030	virion attachment to host cell//chitin metabolic process	GO:0008061	chitin binding	GO:0005576//GO:0033644//GO:0055036	extracellular region//host cell membrane//virion membrane	--	--
c52833_g2	GH27;GH36;	2	1739	332373270	AEE61776.1	2227	0	unknown [Dendroctonus ponderosae]	--	--	--	--	--	K01204	NAGA	alpha-N-acetylgalactosaminidase	http://www.genome.jp/dbget-bin/www_bget?ko:K01204	Q90744	1162	7.96e-153	Alpha-N-acetylgalactosaminidase OS=Gallus gallus GN=NAGA PE=1 SV=1	PF02065	Melibiase	GO:0005975	carbohydrate metabolic process	GO:0004553	hydrolase activity, hydrolyzing O-glycosyl compounds	--	--	KOG2366	Alpha-D-galactosidase (melibiase)
c52964_g2	GH5;	1	361	754350593	XP_004345101.2	136	1.27e-07	glucan 1,3-beta-glucosidase [Capsaspora owczarzaki ATCC 30864]>gi|765555383|gb|KJE95974.1| glucan 1,3-beta-glucosidase [Capsaspora owczarzaki ATCC 30864]	--	--	--	--	--	K01210	E3.2.1.58	glucan 1,3-beta-glucosidase	http://www.genome.jp/dbget-bin/www_bget?ko:K01210	Q5B6Q3	195	4.89e-17	Glucan endo-1,6-beta-glucosidase B OS=Emericella nidulans (strain FGSC A4 / ATCC 38163 / CBS 112.46 / NRRL 194 / M139) GN=exgB PE=2 SV=1	PF00834//PF00150	Ribulose-phosphate 3 epimerase family//Cellulase (glycosyl hydrolase family 5)	GO:0005975	carbohydrate metabolic process	GO:0004553//GO:0016857	hydrolase activity, hydrolyzing O-glycosyl compounds//racemase and epimerase activity, acting on carbohydrates and derivatives	--	--	--	--
c52977_g2	CE10;	1	645	551499417	XP_005801259.1	226	2.13e-18	PREDICTED: acetylcholinesterase-like [Xiphophorus maculatus]	--	--	--	--	--	K03927	CES2	carboxylesterase 2	http://www.genome.jp/dbget-bin/www_bget?ko:K03927	Q8BK48	219	5.92e-19	Pyrethroid hydrolase Ces2e OS=Mus musculus GN=Ces2e PE=1 SV=1	PF07859	alpha/beta hydrolase fold	GO:0008152	metabolic process	GO:0016787	hydrolase activity	--	--	KOG1516	Carboxylesterase and related proteins
c53109_g1	GT41;	1	4634	546683029	ERL92895.1	1699	0	hypothetical protein D910_10200 [Dendroctonus ponderosae]	--	--	--	--	--	K09257	NFKBIL2	NF-kappa-B inhibitor-like protein 2	http://www.genome.jp/dbget-bin/www_bget?ko:K09257	Q9VSA4	662	4.56e-130	Tonsoku-like protein OS=Drosophila melanogaster GN=CG7457 PE=1 SV=1	PF13181//PF00493//PF13176//PF00560//PF00515//PF13174//PF02025	Tetratricopeptide repeat//MCM2/3/5 family//Tetratricopeptide repeat//Leucine Rich Repeat//Tetratricopeptide repeat//Tetratricopeptide repeat//Interleukin 5	GO:0040007//GO:0007165//GO:0008283//GO:0006260//GO:0006955	growth//signal transduction//cell proliferation//DNA replication//immune response	GO:0005524//GO:0005515//GO:0008083//GO:0003677//GO:0005137	ATP binding//protein binding//growth factor activity//DNA binding//interleukin-5 receptor binding	GO:0005895//GO:0005576	interleukin-5 receptor complex//extracellular region	KOG0504	FOG: Ankyrin repeat
c53133_g1	GT41;	1	2998	478254488	ENN74736.1	1141	7.32e-145	hypothetical protein YQE_08674, partial [Dendroctonus ponderosae]	--	--	--	--	--	K04345	PKA	protein kinase A	http://www.genome.jp/dbget-bin/www_bget?ko:K04345	P12370	857	2.35e-112	cAMP-dependent protein kinase catalytic subunit OS=Drosophila melanogaster GN=Pka-C1 PE=1 SV=3	PF00637//PF07669//PF04691//PF00515//PF07714//PF02071//PF13176//PF00069	Region in Clathrin and VPS//Eco57I restriction-modification methylase//Apolipoprotein C-I (ApoC-1)//Tetratricopeptide repeat//Protein tyrosine kinase//Aromatic-di-Alanine (AdAR) repeat//Tetratricopeptide repeat//Protein kinase domain	GO:0042157//GO:0006304//GO:0006886//GO:0016192//GO:0006468	lipoprotein metabolic process//DNA modification//intracellular protein transport//vesicle-mediated transport//protein phosphorylation	GO:0005524//GO:0003677//GO:0004672//GO:0005515//GO:0003824	ATP binding//DNA binding//protein kinase activity//protein binding//catalytic activity	GO:0005576	extracellular region	KOG0616	cAMP-dependent protein kinase catalytic subunit (PKA)
c53219_g1	CBM14;	1	1199	546673640	ERL85204.1	205	3.11e-15	hypothetical protein D910_02625 [Dendroctonus ponderosae]	--	--	--	--	--	--	--	--	--	--	--	--	--	PF01607	Chitin binding Peritrophin-A domain	GO:0006030	chitin metabolic process	GO:0008061	chitin binding	GO:0005576	extracellular region	--	--
c5323_g1	GH13;	1	2031	852381096	AKN63428.1	2118	0	alpha amylase [Cosmopolites sordidus]	--	--	--	--	--	K01176	E3.2.1.1, amyA, malS	alpha-amylase	http://www.genome.jp/dbget-bin/www_bget?ko:K01176	P56634	1413	0	Alpha-amylase OS=Tenebrio molitor PE=1 SV=1	PF00128//PF02806//PF04579	Alpha amylase, catalytic domain//Alpha amylase, C-terminal all-beta domain//Keratin, high-sulphur matrix protein	GO:0005975	carbohydrate metabolic process	GO:0003824//GO:0005198//GO:0043169	catalytic activity//structural molecule activity//cation binding	GO:0045095	keratin filament	--	--
c53288_g1	AA5;	1	4211	642914968	XP_008190463.1	2379	0	PREDICTED: kelch-like protein 5 [Tribolium castaneum]	--	--	--	--	--	K10442	KLHL1_4_5	kelch-like protein 1/4/5	http://www.genome.jp/dbget-bin/www_bget?ko:K10442	Q96PQ7	1735	0	Kelch-like protein 5 OS=Homo sapiens GN=KLHL5 PE=2 SV=3	PF00651//PF01344//PF07859//PF00326//PF01764//PF07224//PF07819//PF03403//PF07646//PF12740//PF03931//PF00975//PF01738//PF02450//PF04618//PF06009	BTB/POZ domain//Kelch motif//alpha/beta hydrolase fold//Prolyl oligopeptidase family//Lipase (class 3)//Chlorophyllase//PGAP1-like protein//Platelet-activating factor acetylhydrolase, isoform II//Kelch motif//Chlorophyllase enzyme//Skp1 family, tetramerisation domain//Thioesterase domain//Dienelactone hydrolase family//Lecithin:cholesterol acyltransferase//HD-ZIP protein N terminus//Laminin Domai…	GO:0042967//GO:0009058//GO:0046486//GO:0006508//GO:0015994//GO:0008152//GO:0006886//GO:0006629//GO:0007155//GO:0016042//GO:0006511//GO:0015996//GO:0006505	acyl-carrier-protein biosynthetic process//biosynthetic process//glycerolipid metabolic process//proteolysis//chlorophyll metabolic process//metabolic process//intracellular protein transport//lipid metabolic process//cell adhesion//lipid catabolic process//ubiquitin-dependent protein catabolic process//chlorophyll catabolic process//GPI anchor metabolic process	GO:0004806//GO:0016788//GO:0008236//GO:0003847//GO:0008374//GO:0047746//GO:0016787//GO:0005515	triglyceride lipase activity//hydrolase activity, acting on ester bonds//serine-type peptidase activity//1-alkyl-2-acetylglycerophosphocholine esterase activity//O-acyltransferase activity//chlorophyllase activity//hydrolase activity//protein binding	GO:0008247//GO:0005604//GO:0005634	1-alkyl-2-acetylglycerophosphocholine esterase complex//basement membrane//nucleus	KOG4441	Proteins containing BTB/POZ and Kelch domains, involved in regulatory/signal transduction processes
c53336_g1	AA3;AA8;	2	1318	505843446	XP_004615220.1	379	4.61e-37	PREDICTED: choline dehydrogenase, mitochondrial [Sorex araneus]	--	--	--	--	--	--	--	--	--	V5NDL4	599	8.88e-69	Pyranose dehydrogenase OS=Agaricus campestris GN=pdh1 PE=1 SV=1	PF01266//PF07992//PF00732//PF05834	FAD dependent oxidoreductase//Pyridine nucleotide-disulphide oxidoreductase//GMC oxidoreductase//Lycopene cyclase protein	GO:0055114//GO:0016117	oxidation-reduction process//carotenoid biosynthetic process	GO:0016491//GO:0050660//GO:0016614//GO:0016705	oxidoreductase activity//flavin adenine dinucleotide binding//oxidoreductase activity, acting on CH-OH group of donors//oxidoreductase activity, acting on paired donors, with incorporation or reduction of molecular oxygen	--	--	--	--
c53390_g1	GT41;	1	876	572312415	XP_006621924.1	205	2.86e-15	PREDICTED: stress-induced-phosphoprotein 1-like [Apis dorsata]	--	--	--	--	--	K09553	STIP1	stress-induced-phosphoprotein 1	http://www.genome.jp/dbget-bin/www_bget?ko:K09553	O14085	180	1.39e-14	Translocation protein sec72 OS=Schizosaccharomyces pombe (strain 972 / ATCC 24843) GN=sec72 PE=3 SV=1	PF00515	Tetratricopeptide repeat	--	--	GO:0005515	protein binding	--	--	KOG0548	Molecular co-chaperone STI1
c53501_g1	GH18;	1	4230	478251138	ENN71614.1	1348	1.52e-170	hypothetical protein YQE_11713, partial [Dendroctonus ponderosae]	225710829	BT076837.1	46	5.16e-12	Caligus rogercresseyi clone crog-evp-514-158 Enhancer of rudimentary homolog putative mRNA, complete cds	K01183	E3.2.1.14	chitinase	http://www.genome.jp/dbget-bin/www_bget?ko:K01183	Q6RY07	632	1.44e-69	Acidic mammalian chitinase OS=Rattus norvegicus GN=Chia PE=2 SV=1	PF01133//PF00527//PF00704	Enhancer of rudimentary//E7 protein, Early protein//Glycosyl hydrolases family 18	GO:0005975//GO:0007049//GO:0006355	carbohydrate metabolic process//cell cycle//regulation of transcription, DNA-templated	GO:0003700//GO:0003677//GO:0004553	transcription factor activity, sequence-specific DNA binding//DNA binding//hydrolase activity, hydrolyzing O-glycosyl compounds	GO:0005667	transcription factor complex	KOG2806	Chitinase
c53517_g1	GH18;	1	637	82659605	ABB88891.1	134	8.89e-07	chitinase-h [Manduca sexta]	--	--	--	--	--	--	--	--	--	P07254	117	6.15e-06	Chitinase A OS=Serratia marcescens GN=chiA PE=1 SV=3	PF00704//PF04517	Glycosyl hydrolases family 18//Microvirus lysis protein (E), C terminus	GO:0005975//GO:0019054	carbohydrate metabolic process//modulation by virus of host process	GO:0004553//GO:0004857	hydrolase activity, hydrolyzing O-glycosyl compounds//enzyme inhibitor activity	--	--	--	--
c53517_g2	GH18;	1	900	665788959	XP_008560095.1	292	6.02e-27	PREDICTED: probable chitinase 2 [Microplitis demolitor]	--	--	--	--	--	K01183	E3.2.1.14	chitinase	http://www.genome.jp/dbget-bin/www_bget?ko:K01183	Q9W5U2	264	1.21e-23	Probable chitinase 3 OS=Drosophila melanogaster GN=Cht3 PE=2 SV=2	PF00704	Glycosyl hydrolases family 18	GO:0005975	carbohydrate metabolic process	GO:0004553	hydrolase activity, hydrolyzing O-glycosyl compounds	--	--	KOG2806	Chitinase
c53544_g1	GT7;	1	2903	546673151	ERL84816.1	2066	0	hypothetical protein D910_02240, partial [Dendroctonus ponderosae]	--	--	--	--	--	K00746	CSGALNACT1_2	chondroitin sulfate N-acetylgalactosaminyltransferase 1/2	http://www.genome.jp/dbget-bin/www_bget?ko:K00746	Q8N6G5	925	2.7e-111	Chondroitin sulfate N-acetylgalactosaminyltransferase 2 OS=Homo sapiens GN=CSGALNACT2 PE=1 SV=1	PF05679//PF00196	Chondroitin N-acetylgalactosaminyltransferase//Bacterial regulatory proteins, luxR family	GO:0006355	regulation of transcription, DNA-templated	GO:0003700//GO:0016758	transcription factor activity, sequence-specific DNA binding//transferase activity, transferring hexosyl groups	GO:0032580//GO:0005667	Golgi cisterna membrane//transcription factor complex	KOG3588	Chondroitin synthase 1
c53676_g1	GT41;	1	8355	642925926	XP_008194700.1	9601	0	PREDICTED: tetratricopeptide repeat protein 28 [Tribolium castaneum]	641651211	XM_001948363.3	334	8.15e-172	PREDICTED: Acyrthosiphon pisum tetratricopeptide repeat protein 28 (LOC100158663), mRNA	--	--	--	--	Q96AY4	5339	0	Tetratricopeptide repeat protein 28 OS=Homo sapiens GN=TTC28 PE=1 SV=4	PF07721//PF13174//PF10579//PF10255//PF00515//PF13181//PF13176//PF01410	Tetratricopeptide repeat//Tetratricopeptide repeat//Rapsyn N-terminal myristoylation and linker region//RNA polymerase I-associated factor PAF67//Tetratricopeptide repeat//Tetratricopeptide repeat//Tetratricopeptide repeat//Fibrillar collagen C-terminal domain	GO:0007268//GO:0006446	synaptic transmission//regulation of translational initiation	GO:0003743//GO:0033130//GO:0008270//GO:0042802//GO:0005515//GO:0005201	translation initiation factor activity//acetylcholine receptor binding//zinc ion binding//identical protein binding//protein binding//extracellular matrix structural constituent	GO:0005856//GO:0005852//GO:0005737//GO:0005581//GO:0030054//GO:0045211//GO:0005578//GO:0005840	cytoskeleton//eukaryotic translation initiation factor 3 complex//cytoplasm//collagen trimer//cell junction//postsynaptic membrane//proteinaceous extracellular matrix//ribosome	KOG0548	Molecular co-chaperone STI1
c53760_g1	GT41;	1	2305	546675239	ERL86475.1	2222	0	hypothetical protein D910_03881 [Dendroctonus ponderosae]	780663049	XM_011695027.1	82	2.71e-32	PREDICTED: Wasmannia auropunctata cell division cycle protein 16 homolog (LOC105453242), mRNA	K03353	APC6, CDC16	anaphase-promoting complex subunit 6	http://www.genome.jp/dbget-bin/www_bget?ko:K03353	Q13042	1042	1.92e-129	Cell division cycle protein 16 homolog OS=Homo sapiens GN=CDC16 PE=1 SV=2	PF13174//PF00515//PF04733//PF04049//PF13176//PF13181	Tetratricopeptide repeat//Tetratricopeptide repeat//Coatomer epsilon subunit//Anaphase promoting complex subunit 8 / Cdc23//Tetratricopeptide repeat//Tetratricopeptide repeat	GO:0030071//GO:0006890	regulation of mitotic metaphase/anaphase transition//retrograde vesicle-mediated transport, Golgi to ER	GO:0005198//GO:0005515	structural molecule activity//protein binding	GO:0005680	anaphase-promoting complex	KOG1173	Anaphase-promoting complex (APC), Cdc16 subunit
c53788_g1	GH9;	1	1773	642925172	XP_001810693.2	1184	6.32e-154	PREDICTED: endoglucanase 5-like isoform X2 [Tribolium castaneum]	643013886	KF116275.1	150	3.29e-70	Uncultured bacterium clone GN8LFNR02FNM5S genomic sequence	--	--	--	--	P26221	730	1.29e-83	Endoglucanase E-4 OS=Thermobifida fusca GN=celD PE=1 SV=2	PF00759	Glycosyl hydrolase family 9	GO:0005975	carbohydrate metabolic process	GO:0004553	hydrolase activity, hydrolyzing O-glycosyl compounds	--	--	--	--
c5392_g1	GH37;	1	1816	478250046	ENN70552.1	1858	0	hypothetical protein YQE_12727, partial [Dendroctonus ponderosae]	--	--	--	--	--	K01194	E3.2.1.28, treA, treF	alpha,alpha-trehalase	http://www.genome.jp/dbget-bin/www_bget?ko:K01194	P32359	1594	0	Trehalase OS=Tenebrio molitor PE=2 SV=1	PF01204	Trehalase	GO:0005982//GO:0005991//GO:0005985	starch metabolic process//trehalose metabolic process//sucrose metabolic process	GO:0004555	alpha,alpha-trehalase activity	--	--	KOG0602	Neutral trehalase
c53955_g1	GH9;CBM2;	2	318	676489551	XP_009064976.1	175	8.62e-13	hypothetical protein LOTGIDRAFT_132347 [Lottia gigantea]>gi|556095717|gb|ESO84370.1| hypothetical protein LOTGIDRAFT_132347 [Lottia gigantea]	--	--	--	--	--	--	--	--	--	Q8S8Q4	162	1.29e-12	Endoglucanase 14 OS=Arabidopsis thaliana GN=At2g44560 PE=2 SV=2	PF00759	Glycosyl hydrolase family 9	GO:0005975	carbohydrate metabolic process	GO:0004553	hydrolase activity, hydrolyzing O-glycosyl compounds	--	--	--	--
c53969_g2	AA1;	1	3633	270004718	EFA01166.1	2974	0	hypothetical protein TcasGA2_TC010489 [Tribolium castaneum]	170063561	XM_001867122.1	495	0	Culex quinquefasciatus laccase-like multicopper oxidase 1, mRNA	--	--	--	--	Q12719	554	4.47e-59	Laccase-4 OS=Trametes versicolor GN=LCC4 PE=3 SV=1	PF00394//PF07732//PF07731	Multicopper oxidase//Multicopper oxidase//Multicopper oxidase	GO:0055114	oxidation-reduction process	GO:0016491//GO:0005507	oxidoreductase activity//copper ion binding	--	--	KOG1263	Multicopper oxidases
c54352_g1	CBM14;	1	432	546677149	ERL88046.1	336	2.08e-33	hypothetical protein D910_05435, partial [Dendroctonus ponderosae]	--	--	--	--	--	--	--	--	--	--	--	--	--	PF01607	Chitin binding Peritrophin-A domain	GO:0006030	chitin metabolic process	GO:0008061	chitin binding	GO:0005576	extracellular region	--	--
c54388_g2	GH2;GH5;GH106;	3	2306	478250733	ENN71225.1	2454	0	hypothetical protein YQE_12153, partial [Dendroctonus ponderosae]	--	--	--	--	--	K01195	uidA, GUSB	beta-glucuronidase	http://www.genome.jp/dbget-bin/www_bget?ko:K01195	P08236	1420	0	Beta-glucuronidase OS=Homo sapiens GN=GUSB PE=1 SV=2	PF12767//PF00703//PF02837//PF02836	Transcriptional regulator of RNA polII, SAGA, subunit//Glycosyl hydrolases family 2//Glycosyl hydrolases family 2, sugar binding domain//Glycosyl hydrolases family 2, TIM barrel domain	GO:0005975	carbohydrate metabolic process	GO:0004553	hydrolase activity, hydrolyzing O-glycosyl compounds	GO:0070461	SAGA-type complex	KOG2024	Beta-Glucuronidase GUSB (glycosylhydrolase superfamily 2)
c54602_g2	CE9;	1	707	290996905	XP_002681022.1	146	4.21e-08	amidohydrolase family protein [Naegleria gruberi]>gi|284094645|gb|EFC48278.1| amidohydrolase family protein [Naegleria gruberi]	--	--	--	--	--	--	--	--	--	--	--	--	--	--	--	--	--	--	--	--	--	--	--
c54691_g1	GT32;	1	433	514691329	XP_004993238.1	286	4.69e-28	MIPC synthase [Salpingoeca rosetta]>gi|326428768|gb|EGD74338.1| MIPC synthase [Salpingoeca rosetta]	--	--	--	--	--	--	--	--	--	Q9UT67	320	2.36e-34	Inositol phosphoceramide mannosyltransferase 2 OS=Schizosaccharomyces pombe (strain 972 / ATCC 24843) GN=SPCC4F11.04c PE=3 SV=1	PF06160//PF12919	Septation ring formation regulator, EzrA//TcdA/TcdB catalytic glycosyltransferase domain	GO:0000921	septin ring assembly	GO:0016757	transferase activity, transferring glycosyl groups	GO:0005940//GO:0016021	septin ring//integral component of membrane	--	--
c54691_g2	GT32;	1	342	443687405	ELT90396.1	191	7.32e-16	hypothetical protein CAPTEDRAFT_54391, partial [Capitella teleta]	628835168	XM_007769698.1	86	2.21e-35	Coniophora puteana RWD-64-598 SS2 glycosyltransferase family 32 protein mRNA	--	--	--	--	O14084	270	6.83e-28	Inositol phosphoceramide mannosyltransferase 1 OS=Schizosaccharomyces pombe (strain 972 / ATCC 24843) GN=imt1 PE=3 SV=2	--	--	--	--	--	--	--	--	--	--
c54829_g1	GT10;	1	1600	755951904	XP_011301913.1	381	2.22e-69	PREDICTED: alpha-(1,3)-fucosyltransferase 10 isoform X1 [Fopius arisanus]	--	--	--	--	--	K09669	FUT10	alpha-1,3-fucosyltransferase 10	http://www.genome.jp/dbget-bin/www_bget?ko:K09669	Q6NTZ6	363	4.12e-65	Alpha-(1,3)-fucosyltransferase 10 OS=Xenopus laevis GN=fut10 PE=2 SV=2	PF00852	Glycosyltransferase family 10 (fucosyltransferase)	GO:0006486	protein glycosylation	GO:0008417	fucosyltransferase activity	GO:0016020	membrane	KOG2619	Fucosyltransferase
c54865_g1	CE10;	1	816	66808799	XP_638122.1	145	9.71e-08	hypothetical protein DDB_G0285555 [Dictyostelium discoideum AX4]>gi|60466563|gb|EAL64615.1| hypothetical protein DDB_G0285555 [Dictyostelium discoideum AX4]	--	--	--	--	--	--	--	--	--	--	--	--	--	--	--	--	--	--	--	--	--	--	--
c54950_g1	GH16;	1	1139	857973344	CEP00625.1	379	2.59e-38	hypothetical protein PBRA_001678 [Plasmodiophora brassicae]	--	--	--	--	--	--	--	--	--	Q5BAP5	429	1.84e-45	Endo-1,3(4)-beta-glucanase xgeA OS=Emericella nidulans (strain FGSC A4 / ATCC 38163 / CBS 112.46 / NRRL 194 / M139) GN=xgeA PE=3 SV=1	PF00722	Glycosyl hydrolases family 16	GO:0005975	carbohydrate metabolic process	GO:0004553	hydrolase activity, hydrolyzing O-glycosyl compounds	--	--	--	--
c54984_g1	CBM14;	1	3201	270297218	NP_001161918.1	750	9.07e-82	cuticular protein analogous to peritrophins 1-H precursor [Tribolium castaneum]>gi|642929138|ref|XP_008195708.1| PREDICTED: cuticular protein analogous to peritrophins 1-H isoform X1 [Tribolium castaneum]>gi|642929140|ref|XP_008195709.1| PREDICTED: cuticular protein analogous to peritrophins 1-H isoform X1 [Tribolium castaneum]>gi|268309014|gb|ACY95473.1| cuticular protein analogous to peritrophi…	--	--	--	--	--	--	--	--	--	--	--	--	--	PF01607	Chitin binding Peritrophin-A domain	GO:0006030	chitin metabolic process	GO:0008061	chitin binding	GO:0005576	extracellular region	--	--
c55005_g1	GT90;	1	347	873223842	CEM27774.1	159	1.14e-10	unnamed protein product [Vitrella brassicaformis CCMP3155]	--	--	--	--	--	--	--	--	--	--	--	--	--	--	--	--	--	--	--	--	--	--	--
c55006_g1	CBM14;CE4;	2	5117	478255724	ENN75933.1	1534	0	hypothetical protein YQE_07470, partial [Dendroctonus ponderosae]	--	--	--	--	--	--	--	--	--	P91931	882	1.08e-104	S-adenosylmethionine decarboxylase proenzyme OS=Drosophila melanogaster GN=SamDC PE=2 SV=1	PF01607//PF01522//PF01536//PF00057	Chitin binding Peritrophin-A domain//Polysaccharide deacetylase//Adenosylmethionine decarboxylase//Low-density lipoprotein receptor domain class A	GO:0006807//GO:0005975//GO:0006525//GO:0008295//GO:0006597//GO:0006560//GO:0006030	nitrogen compound metabolic process//carbohydrate metabolic process//arginine metabolic process//spermidine biosynthetic process//spermine biosynthetic process//proline metabolic process//chitin metabolic process	GO:0008061//GO:0016810//GO:0004014//GO:0005515	chitin binding//hydrolase activity, acting on carbon-nitrogen (but not peptide) bonds//adenosylmethionine decarboxylase activity//protein binding	GO:0005576	extracellular region	KOG0788	S-adenosylmethionine decarboxylase
c55187_g1	AA7;	1	1548	195996333	XP_002108035.1	965	2.91e-122	hypothetical protein TRIADDRAFT_18858 [Trichoplax adhaerens]>gi|190588811|gb|EDV28833.1| hypothetical protein TRIADDRAFT_18858, partial [Trichoplax adhaerens]	--	--	--	--	--	K00103	E1.1.3.8	L-gulonolactone oxidase	http://www.genome.jp/dbget-bin/www_bget?ko:K00103	Q90YK3	916	3e-116	L-gulonolactone oxidase OS=Scyliorhinus torazame GN=GULO PE=2 SV=1	PF01565//PF04030	FAD binding domain//D-arabinono-1,4-lactone oxidase	GO:0006040//GO:0055114	amino sugar metabolic process//oxidation-reduction process	GO:0016614//GO:0050660//GO:0016491//GO:0003885//GO:0008762	oxidoreductase activity, acting on CH-OH group of donors//flavin adenine dinucleotide binding//oxidoreductase activity//D-arabinono-1,4-lactone oxidase activity//UDP-N-acetylmuramate dehydrogenase activity	GO:0016020	membrane	KOG4730	D-arabinono-1, 4-lactone oxidase
c55193_g1	GT1;GT28;	2	302	546672655	ERL84451.1	233	1.78e-20	hypothetical protein D910_01883, partial [Dendroctonus ponderosae]	--	--	--	--	--	K00699	UGT	glucuronosyltransferase	http://www.genome.jp/dbget-bin/www_bget?ko:K00699	Q9HAW9	117	9.48e-07	UDP-glucuronosyltransferase 1-8 OS=Homo sapiens GN=UGT1A8 PE=1 SV=1	PF00201	UDP-glucoronosyl and UDP-glucosyl transferase	GO:0008152	metabolic process	GO:0016758	transferase activity, transferring hexosyl groups	--	--	KOG1192	UDP-glucuronosyl and UDP-glucosyl transferase
c55193_g2	GT1;GT28;	2	529	332373302	AEE61792.1	356	6.41e-37	unknown [Dendroctonus ponderosae]>gi|546684141|gb|ERL93846.1| hypothetical protein D910_11132 [Dendroctonus ponderosae]	--	--	--	--	--	--	--	--	--	P18569	125	2.76e-07	Ecdysteroid UDP-glucosyltransferase OS=Autographa californica nuclear polyhedrosis virus GN=EGT PE=3 SV=1	--	--	--	--	--	--	--	--	--	--
c55280_g1	GH18;	1	1594	55978158	AAV68692.1	1737	0	putative IDGF [Diaprepes abbreviatus]	--	--	--	--	--	--	--	--	--	Q9W303	1017	3.24e-131	Chitinase-like protein Idgf4 OS=Drosophila melanogaster GN=Idgf4 PE=2 SV=1	PF00704	Glycosyl hydrolases family 18	GO:0005975	carbohydrate metabolic process	GO:0004553	hydrolase activity, hydrolyzing O-glycosyl compounds	--	--	KOG2806	Chitinase
c55568_g1	GT41;	1	4200	478257444	ENN77600.1	3925	0	hypothetical protein YQE_05895, partial [Dendroctonus ponderosae]	820860584	XM_012491680.1	64	5.05e-22	PREDICTED: Apis florea protein unc-45 homolog B (LOC100872940), transcript variant X2, mRNA	--	--	--	--	Q6DGE9	1623	0	Protein unc-45 homolog B OS=Danio rerio GN=unc45b PE=1 SV=2	PF13176//PF03006//PF13181//PF00515//PF11698//PF00514//PF03152	Tetratricopeptide repeat//Haemolysin-III related//Tetratricopeptide repeat//Tetratricopeptide repeat//V-ATPase subunit H//Armadillo/beta-catenin-like repeat//Ubiquitin fusion degradation protein UFD1	GO:0015991//GO:0006511	ATP hydrolysis coupled proton transport//ubiquitin-dependent protein catabolic process	GO:0005515//GO:0016820	protein binding//hydrolase activity, acting on acid anhydrides, catalyzing transmembrane movement of substances	GO:0016021//GO:0000221	integral component of membrane//vacuolar proton-transporting V-type ATPase, V1 domain	KOG4151	Myosin assembly protein/sexual cycle protein and related proteins
c55583_g1	GT17;	1	425	557147216	CDJ42337.1	190	3.12e-14	hypothetical protein, conserved [Eimeria tenella]	--	--	--	--	--	K00737	MGAT3	beta-1,4-mannosyl-glycoprotein beta-1,4-N-acetylglucosaminyltransferase	http://www.genome.jp/dbget-bin/www_bget?ko:K00737	Q02527	167	8.86e-13	Beta-1,4-mannosyl-glycoprotein 4-beta-N-acetylglucosaminyltransferase OS=Rattus norvegicus GN=Mgat3 PE=1 SV=2	PF04724	Glycosyltransferase family 17	GO:0006487	protein N-linked glycosylation	GO:0003830	beta-1,4-mannosylglycoprotein 4-beta-N-acetylglucosaminyltransferase activity	GO:0016020	membrane	--	--
c55806_g1	GH84;	1	4345	642936262	XP_008198373.1	2777	0	PREDICTED: bifunctional protein NCOAT isoform X1 [Tribolium castaneum]>gi|270014068|gb|EFA10516.1| hypothetical protein TcasGA2_TC012768 [Tribolium castaneum]	641672199	XM_001947484.3	240	7.59e-120	PREDICTED: Acyrthosiphon pisum bifunctional protein NCOAT (LOC100163269), mRNA	K15719	NCOAT, MGEA5	protein O-GlcNAcase / histone acetyltransferase	http://www.genome.jp/dbget-bin/www_bget?ko:K15719	Q9EQQ9	1105	3.75e-129	Protein O-GlcNAcase OS=Mus musculus GN=Mgea5 PE=1 SV=2	PF00583//PF13508	Acetyltransferase (GNAT) family//Acetyltransferase (GNAT) domain	GO:0042967	acyl-carrier-protein biosynthetic process	GO:0008080	N-acetyltransferase activity	--	--	--	--
c55874_g1	GH16;	1	732	470402973	XP_004335708.1	359	2.61e-37	endo1,3(4)-beta-glucanase [Acanthamoeba castellanii str. Neff]>gi|440792474|gb|ELR13695.1| endo1,3(4)-beta-glucanase [Acanthamoeba castellanii str. Neff]	--	--	--	--	--	--	--	--	--	Q9USW3	364	7.95e-39	Probable glycosidase C21B10.07 OS=Schizosaccharomyces pombe (strain 972 / ATCC 24843) GN=SPBC21B10.07 PE=3 SV=1	PF00722	Glycosyl hydrolases family 16	GO:0005975	carbohydrate metabolic process	GO:0004553	hydrolase activity, hydrolyzing O-glycosyl compounds	--	--	--	--
c56002_g1	CBM14;CE4;	2	3519	478254521	ENN74767.1	2091	0	hypothetical protein YQE_08655, partial [Dendroctonus ponderosae]	332374221	BT127290.1	487	0	Dendroctonus ponderosae clone DPO022_A01 unknown mRNA	--	--	--	--	--	--	--	--	PF01522//PF02198	Polysaccharide deacetylase//Sterile alpha motif (SAM)/Pointed domain	GO:0006807//GO:0005975	nitrogen compound metabolic process//carbohydrate metabolic process	GO:0043565//GO:0016810	sequence-specific DNA binding//hydrolase activity, acting on carbon-nitrogen (but not peptide) bonds	GO:0005634	nucleus	--	--
c56173_g1	CE10;	1	2537	2494392	Q27677.1	2941	0	RecName: Full=Acetylcholinesterase; Short=AChE; Flags: Precursor>gi|758685|gb|AAB00466.1| acetylcholinesterase [Leptinotarsa decemlineata]	440216225	GQ489251.2	146	7.92e-68	Melitaea cinxia acetylcholinesterase 2 mRNA, complete cds	K01049	ACHE	acetylcholinesterase	http://www.genome.jp/dbget-bin/www_bget?ko:K01049	Q27677	2941	0	Acetylcholinesterase OS=Leptinotarsa decemlineata PE=2 SV=1	PF07859	alpha/beta hydrolase fold	GO:0008152	metabolic process	GO:0016787	hydrolase activity	--	--	KOG4389	Acetylcholinesterase/Butyrylcholinesterase
c56320_g1	GT41;	1	1223	478253135	ENN73506.1	292	1.1e-38	hypothetical protein YQE_09757, partial [Dendroctonus ponderosae]	--	--	--	--	--	--	--	--	--	--	--	--	--	--	--	--	--	--	--	--	--	--	--
c56366_g1	GT31;	1	1394	642931893	XP_008196771.1	978	3.44e-126	PREDICTED: glycoprotein-N-acetylgalactosamine 3-beta-galactosyltransferase 1-like isoform X2 [Tribolium castaneum]	689542259	LL999061.1	48	1.29e-13	Strongyloides stercoralis genome assembly S_stercoralis_PV0001 ,scaffold SSTP_contig0000010	K00731	C1GALT1	glycoprotein-N-acetylgalactosamine 3-beta-galactosyltransferase	http://www.genome.jp/dbget-bin/www_bget?ko:K00731	Q7K237	951	6.65e-123	Glycoprotein-N-acetylgalactosamine 3-beta-galactosyltransferase 1 OS=Drosophila melanogaster GN=C1GalTA PE=2 SV=1	PF02434	Fringe-like	--	--	GO:0016757	transferase activity, transferring glycosyl groups	GO:0016020	membrane	KOG2246	Galactosyltransferases
c56527_g1	CBM14;	1	2235	827558258	XP_012550296.1	518	6e-55	PREDICTED: calcium-binding protein P, partial [Bombyx mori]	--	--	--	--	--	--	--	--	--	--	--	--	--	--	--	--	--	--	--	--	--	--	--
c56548_g1	GT41;	1	4412	546678943	ERL89481.1	2682	0	hypothetical protein D910_06847 [Dendroctonus ponderosae]	--	--	--	--	--	--	--	--	--	Q5F3K0	1048	6.64e-122	Tetratricopeptide repeat protein 27 OS=Gallus gallus GN=TTC27 PE=2 SV=1	PF13174//PF13176//PF13181//PF00515	Tetratricopeptide repeat//Tetratricopeptide repeat//Tetratricopeptide repeat//Tetratricopeptide repeat	--	--	GO:0005515	protein binding	--	--	KOG1128	Uncharacterized conserved protein, contains TPR repeats
c56622_g1	GT2;	1	3408	546679822	ERL90214.1	1825	0	hypothetical protein D910_07567 [Dendroctonus ponderosae]	627401361	KF147149.1	425	0	Anthonomus grandis chitin synthase I (CHS1) mRNA, complete cds	K00698	CHS1	chitin synthase	http://www.genome.jp/dbget-bin/www_bget?ko:K00698	--	--	--	--	PF04689	DNA binding protein S1FA	GO:0006355	regulation of transcription, DNA-templated	GO:0003677	DNA binding	GO:0005634	nucleus	--	--
c56622_g2	GT2;	1	2866	546679822	ERL90214.1	4199	0	hypothetical protein D910_07567 [Dendroctonus ponderosae]	9963822	AF221067.1	307	2.83e-157	Lucilia cuprina chitin synthase 1 mRNA, complete cds	K00698	CHS1	chitin synthase	http://www.genome.jp/dbget-bin/www_bget?ko:K00698	Q4P9K9	175	2.54e-11	Chitin synthase 8 OS=Ustilago maydis (strain 521 / FGSC 9021) GN=CHS8 PE=3 SV=1	--	--	--	--	--	--	--	--	KOG2571	Chitin synthase/hyaluronan synthase (glycosyltransferases)
c56627_g1	GT59;	1	3513	478262459	ENN81130.1	1397	1.95e-178	hypothetical protein YQE_02498, partial [Dendroctonus ponderosae]>gi|546672773|gb|ERL84529.1| hypothetical protein D910_01959 [Dendroctonus ponderosae]	--	--	--	--	--	K03850	ALG10	alpha-1,2-glucosyltransferase	http://www.genome.jp/dbget-bin/www_bget?ko:K03850	Q8T8L8	768	6.32e-89	Putative Dol-P-Glc:Glc(2)Man(9)GlcNAc(2)-PP-Dol alpha-1,2-glucosyltransferase OS=Drosophila melanogaster GN=Alg10 PE=2 SV=1	PF02350//PF04922	UDP-N-acetylglucosamine 2-epimerase//DIE2/ALG10 family	GO:0006047//GO:0009103	UDP-N-acetylglucosamine metabolic process//lipopolysaccharide biosynthetic process	GO:0016758//GO:0008761	transferase activity, transferring hexosyl groups//UDP-N-acetylglucosamine 2-epimerase activity	GO:0016021	integral component of membrane	KOG2642	Alpha-1,2 glucosyltransferase/transcriptional activator
c56653_g1	CE1;	1	1871	642928356	XP_008195548.1	1457	0	PREDICTED: abhydrolase domain-containing protein 4-like isoform X2 [Tribolium castaneum]	--	--	--	--	--	K13698	ABHD4	abhydrolase domain-containing protein 4	http://www.genome.jp/dbget-bin/www_bget?ko:K13698	Q5RBI4	851	1.83e-106	1-acylglycerol-3-phosphate O-acyltransferase ABHD5 OS=Pongo abelii GN=ABHD5 PE=2 SV=1	PF07819//PF01764//PF07859//PF03403//PF00975	PGAP1-like protein//Lipase (class 3)//alpha/beta hydrolase fold//Platelet-activating factor acetylhydrolase, isoform II//Thioesterase domain	GO:0006505//GO:0006886//GO:0006629//GO:0008152//GO:0009058//GO:0046486//GO:0016042	GPI anchor metabolic process//intracellular protein transport//lipid metabolic process//metabolic process//biosynthetic process//glycerolipid metabolic process//lipid catabolic process	GO:0003847//GO:0016788//GO:0004806//GO:0016787	1-alkyl-2-acetylglycerophosphocholine esterase activity//hydrolase activity, acting on ester bonds//triglyceride lipase activity//hydrolase activity	GO:0008247	1-alkyl-2-acetylglycerophosphocholine esterase complex	KOG4409	Predicted hydrolase/acyltransferase (alpha/beta hydrolase superfamily)
c56718_g1	GT39;GT83;	2	1665	754345766	XP_004363760.2	910	6.73e-109	protein-O-mannosyltransferase 2 [Capsaspora owczarzaki ATCC 30864]>gi|765551224|gb|KJE91845.1| protein-O-mannosyltransferase 2 [Capsaspora owczarzaki ATCC 30864]	170106262	XM_001884308.1	263	4.7e-133	Laccaria bicolor S238N-H82 glycosyltransferase family 39 protein partial mRNA	K00728	POMT	dolichyl-phosphate-mannose-protein mannosyltransferase	http://www.genome.jp/dbget-bin/www_bget?ko:K00728	O74189	1204	3.54e-153	Dolichyl-phosphate-mannose--protein mannosyltransferase 1 OS=Candida albicans (strain SC5314 / ATCC MYA-2876) GN=PMT1 PE=2 SV=1	PF02366//PF02815	Dolichyl-phosphate-mannose-protein mannosyltransferase//MIR domain	GO:0006493	protein O-linked glycosylation	GO:0000030	mannosyltransferase activity	GO:0000136//GO:0016020	alpha-1,6-mannosyltransferase complex//membrane	KOG3359	Dolichyl-phosphate-mannose:protein O-mannosyl transferase
c56825_g1	CE10;	1	3768	478253845	ENN74137.1	2778	0	hypothetical protein YQE_09110, partial [Dendroctonus ponderosae]	728417024	KM220540.1	402	0	Leptinotarsa decemlineata clone Lde13571 putative gliotactin mRNA, complete cds	--	--	--	--	Q8NFZ3	548	1.5e-56	Neuroligin-4, Y-linked OS=Homo sapiens GN=NLGN4Y PE=2 SV=1	PF07859	alpha/beta hydrolase fold	GO:0008152	metabolic process	GO:0016787	hydrolase activity	--	--	KOG1516	Carboxylesterase and related proteins
c56872_g1	GH56;	1	1390	642925712	XP_008194681.1	976	6.9e-126	PREDICTED: hyaluronidase [Tribolium castaneum]	--	--	--	--	--	--	--	--	--	Q08169	867	1.69e-110	Hyaluronidase OS=Apis mellifera PE=1 SV=1	PF01630	Hyaluronidase	GO:0005975	carbohydrate metabolic process	GO:0004415	hyalurononglucosaminidase activity	--	--	--	--
c56921_g1	CBM50;	1	1339	478256062	ENN76261.1	164	2.8e-09	hypothetical protein YQE_07226, partial [Dendroctonus ponderosae]	--	--	--	--	--	--	--	--	--	--	--	--	--	PF01348	Type II intron maturase	GO:0006397	mRNA processing	--	--	--	--	--	--
c56968_g1	GH79;	1	1833	167524525	XP_001746598.1	190	2.25e-12	hypothetical protein [Monosiga brevicollis MX1]>gi|163774868|gb|EDQ88494.1| predicted protein [Monosiga brevicollis MX1]	--	--	--	--	--	--	--	--	--	Q7SFB0	288	8.49e-26	Beta-glucuronidase OS=Neurospora crassa (strain ATCC 24698 / 74-OR23-1A / CBS 708.71 / DSM 1257 / FGSC 987) GN=NCU00937 PE=1 SV=1	--	--	--	--	--	--	--	--	--	--
c57059_g1	GT41;	1	960	675874432	XP_009022776.1	229	1.13e-18	hypothetical protein HELRODRAFT_162278 [Helobdella robusta]>gi|555695586|gb|ESN98818.1| hypothetical protein HELRODRAFT_162278 [Helobdella robusta]	--	--	--	--	--	--	--	--	--	Q9USQ4	224	2.34e-19	NASP-related protein sim3 OS=Schizosaccharomyces pombe (strain 972 / ATCC 24843) GN=sim3 PE=1 SV=1	PF05524//PF00515//PF13181//PF01920	PEP-utilising enzyme, N-terminal//Tetratricopeptide repeat//Tetratricopeptide repeat//Prefoldin subunit	GO:0006457//GO:0009401//GO:0016310//GO:0008643	protein folding//phosphoenolpyruvate-dependent sugar phosphotransferase system//phosphorylation//carbohydrate transport	GO:0051082//GO:0008965//GO:0005515//GO:0005351	unfolded protein binding//phosphoenolpyruvate-protein phosphotransferase activity//protein binding//sugar:proton symporter activity	GO:0016272//GO:0005737	prefoldin complex//cytoplasm	KOG4563	Cell cycle-regulated histone H1-binding protein
c57160_g3	GH109;	1	465	357631353	EHJ78909.1	135	3.03e-07	hypothetical protein KGM_08414 [Danaus plexippus]	--	--	--	--	--	--	--	--	--	--	--	--	--	--	--	--	--	--	--	--	--	--	--
c57176_g2	CE10;	1	591	551525718	XP_005814337.1	145	3.21e-08	PREDICTED: bile salt-activated lipase-like, partial [Xiphophorus maculatus]	--	--	--	--	--	--	--	--	--	P79066	159	2.16e-11	Lipase 1 OS=Geotrichum fermentans GN=LIP1 PE=1 SV=1	--	--	--	--	--	--	--	--	--	--
c57390_g1	GH74;	1	438	145549722	XP_001460540.1	172	6.96e-12	hypothetical protein [Paramecium tetraurelia strain d4-2]>gi|124428370|emb|CAK93143.1| unnamed protein product [Paramecium tetraurelia]	--	--	--	--	--	--	--	--	--	A8PE82	614	2.91e-72	Vacuolar protein sorting/targeting protein 10 OS=Coprinopsis cinerea (strain Okayama-7 / 130 / ATCC MYA-4618 / FGSC 9003) GN=VPS10 PE=3 SV=2	--	--	--	--	--	--	--	--	KOG3511	Sortilin and related receptors
c57449_g1	CE10;CE7;	2	1373	546676804	ERL87750.1	976	6.31e-126	hypothetical protein D910_05139 [Dendroctonus ponderosae]	--	--	--	--	--	--	--	--	--	B4F753	395	2.17e-41	Monoacylglycerol lipase ABHD12 OS=Xenopus tropicalis GN=abhd12 PE=2 SV=1	PF02129//PF06821//PF00326//PF02230//PF07859//PF01764	X-Pro dipeptidyl-peptidase (S15 family)//Serine hydrolase//Prolyl oligopeptidase family//Phospholipase/Carboxylesterase//alpha/beta hydrolase fold//Lipase (class 3)	GO:0006508//GO:0046486//GO:0016042//GO:0006629//GO:0008152	proteolysis//glycerolipid metabolic process//lipid catabolic process//lipid metabolic process//metabolic process	GO:0016787//GO:0004806//GO:0008236//GO:0004177	hydrolase activity//triglyceride lipase activity//serine-type peptidase activity//aminopeptidase activity	--	--	KOG1552	Predicted alpha/beta hydrolase
c57506_g1	GT2;	1	4787	546683401	ERL93220.1	5030	0	hypothetical protein D910_10516 [Dendroctonus ponderosae]	808132441	XM_012313422.1	133	2.53e-60	PREDICTED: Bombus terrestris uncharacterized LOC100647512 (LOC100647512), transcript variant X5, mRNA	K00698	CHS1	chitin synthase	http://www.genome.jp/dbget-bin/www_bget?ko:K00698	O13356	234	4.65e-18	Chitin synthase 1 OS=Cryptococcus neoformans var. grubii serotype A (strain H99 / ATCC 208821 / CBS 10515 / FGSC 9487) GN=CHS1 PE=3 SV=2	PF13506	Glycosyl transferase family 21	--	--	GO:0016757	transferase activity, transferring glycosyl groups	--	--	KOG2571	Chitin synthase/hyaluronan synthase (glycosyltransferases)
c57507_g1	GH45;	1	272	315570486	ADU33247.1	230	1.46e-21	endo-beta-1,4-glucanase [Sitophilus oryzae]	--	--	--	--	--	--	--	--	--	P45699	187	1.77e-16	Putative endoglucanase type K OS=Fusarium oxysporum PE=2 SV=1	PF02015	Glycosyl hydrolase family 45	GO:0005982//GO:0005975//GO:0005985	starch metabolic process//carbohydrate metabolic process//sucrose metabolic process	GO:0008810	cellulase activity	--	--	--	--
c57564_g2	CE13;	1	2299	546683775	ERL93535.1	1533	0	hypothetical protein D910_10824 [Dendroctonus ponderosae]	--	--	--	--	--	--	--	--	--	Q9VUX3	1150	8.75e-145	Palmitoleoyl-protein carboxylesterase NOTUM OS=Drosophila melanogaster GN=Notum PE=1 SV=3	--	--	--	--	--	--	--	--	--	--
c5761_g1	GH109;	1	369	357631353	EHJ78909.1	141	3.22e-08	hypothetical protein KGM_08414 [Danaus plexippus]	--	--	--	--	--	--	--	--	--	--	--	--	--	PF09339//PF04719	IclR helix-turn-helix domain//hTAFII28-like protein conserved region	GO:0006367//GO:0006355	transcription initiation from RNA polymerase II promoter//regulation of transcription, DNA-templated	GO:0003677	DNA binding	GO:0005634	nucleus	--	--
c57623_g1	GT48;	1	1299	857970534	CEP03101.1	607	1.76e-65	hypothetical protein PBRA_009319 [Plasmodiophora brassicae]	630360802	XM_007871485.1	463	0	Gloeophyllum trabeum ATCC 11539 1,3-beta-glucan synthase mRNA	K00706	E2.4.1.34	1,3-beta-glucan synthase	http://www.genome.jp/dbget-bin/www_bget?ko:K00706	O93927	1892	0	1,3-beta-glucan synthase component FKS1 OS=Cryptococcus neoformans var. grubii serotype A (strain H99 / ATCC 208821 / CBS 10515 / FGSC 9487) GN=FKS1 PE=3 SV=3	PF02364	1,3-beta-glucan synthase component	GO:0006075//GO:0005982//GO:0005985	(1->3)-beta-D-glucan biosynthetic process//starch metabolic process//sucrose metabolic process	GO:0003843	1,3-beta-D-glucan synthase activity	GO:0000148//GO:0016020	1,3-beta-D-glucan synthase complex//membrane	KOG0916	1,3-beta-glucan synthase/callose synthase catalytic subunit
c57735_g1	GH13;	1	2470	189241091	XP_001811274.1	1629	0	PREDICTED: 4F2 cell-surface antigen heavy chain [Tribolium castaneum]>gi|270013351|gb|EFA09799.1| hypothetical protein TcasGA2_TC011942 [Tribolium castaneum]	--	--	--	--	--	K01187	malZ	alpha-glucosidase	http://www.genome.jp/dbget-bin/www_bget?ko:K01187	P08195	230	2.77e-18	4F2 cell-surface antigen heavy chain OS=Homo sapiens GN=SLC3A2 PE=1 SV=3	PF00128	Alpha amylase, catalytic domain	GO:0005975	carbohydrate metabolic process	GO:0003824//GO:0043169	catalytic activity//cation binding	--	--	KOG0471	Alpha-amylase
c57758_g1	CE1;	1	726	821463290	XP_012396168.1	139	3.52e-07	PREDICTED: bifunctional epoxide hydrolase 2-like [Sarcophilus harrisii]	--	--	--	--	--	--	--	--	--	P34913	131	1.56e-07	Bifunctional epoxide hydrolase 2 OS=Homo sapiens GN=EPHX2 PE=1 SV=2	--	--	--	--	--	--	--	--	--	--
c57822_g1	GT15;	1	711	443733478	ELU17833.1	229	1.17e-19	hypothetical protein CAPTEDRAFT_54547, partial [Capitella teleta]	--	--	--	--	--	K10967	KTR1_3	alpha 1,2-mannosyltransferase	http://www.genome.jp/dbget-bin/www_bget?ko:K10967	P46592	710	2.55e-89	Glycolipid 2-alpha-mannosyltransferase 2 OS=Candida albicans (strain SC5314 / ATCC MYA-2876) GN=MNT2 PE=3 SV=3	PF01793	Glycolipid 2-alpha-mannosyltransferase	GO:0006486	protein glycosylation	GO:0000030	mannosyltransferase activity	GO:0000136//GO:0016020	alpha-1,6-mannosyltransferase complex//membrane	KOG4472	Glycolipid 2-alpha-mannosyltransferase (alpha-1,2-mannosyltransferase)
c57860_g1	GT41;	1	3169	478250154	ENN70657.1	1664	0	hypothetical protein YQE_12602, partial [Dendroctonus ponderosae]	--	--	--	--	--	--	--	--	--	Q8WVT3	648	2.51e-70	Trafficking protein particle complex subunit 12 OS=Homo sapiens GN=TRAPPC12 PE=1 SV=3	PF00515	Tetratricopeptide repeat	--	--	GO:0005515	protein binding	--	--	KOG2796	Uncharacterized conserved protein
c57874_g1	GT41;	1	1638	642914257	XP_008201609.1	1169	2.36e-148	PREDICTED: transmembrane and TPR repeat-containing protein 1-like [Tribolium castaneum]>gi|270001551|gb|EEZ97998.1| hypothetical protein TcasGA2_TC000396 [Tribolium castaneum]	--	--	--	--	--	--	--	--	--	Q3UV71	434	5.92e-44	Transmembrane and TPR repeat-containing protein 1 OS=Mus musculus GN=Tmtc1 PE=2 SV=2	PF13181//PF13176//PF00515//PF13174	Tetratricopeptide repeat//Tetratricopeptide repeat//Tetratricopeptide repeat//Tetratricopeptide repeat	--	--	GO:0005515	protein binding	--	--	KOG1124	FOG: TPR repeat
c57874_g2	GT41;	1	803	642914257	XP_008201609.1	1081	1.49e-139	PREDICTED: transmembrane and TPR repeat-containing protein 1-like [Tribolium castaneum]>gi|270001551|gb|EEZ97998.1| hypothetical protein TcasGA2_TC000396 [Tribolium castaneum]	--	--	--	--	--	--	--	--	--	Q6ZXV5	519	1.92e-58	Transmembrane and TPR repeat-containing protein 3 OS=Homo sapiens GN=TMTC3 PE=1 SV=2	--	--	--	--	--	--	--	--	KOG1124	FOG: TPR repeat
c58062_g1	GT57;	1	2121	91084319	XP_972276.1	1734	0	PREDICTED: dolichyl pyrophosphate Man9GlcNAc2 alpha-1,3-glucosyltransferase [Tribolium castaneum]>gi|270008807|gb|EFA05255.1| hypothetical protein TcasGA2_TC015407 [Tribolium castaneum]	--	--	--	--	--	K03848	ALG6	alpha-1,3-glucosyltransferase	http://www.genome.jp/dbget-bin/www_bget?ko:K03848	Q9Y672	1065	3.86e-135	Dolichyl pyrophosphate Man9GlcNAc2 alpha-1,3-glucosyltransferase OS=Homo sapiens GN=ALG6 PE=1 SV=1	PF02805//PF03155	Metal binding domain of Ada//ALG6, ALG8 glycosyltransferase family	GO:0006355//GO:0006281	regulation of transcription, DNA-templated//DNA repair	GO:0008270//GO:0008168//GO:0016758//GO:0003677	zinc ion binding//methyltransferase activity//transferase activity, transferring hexosyl groups//DNA binding	GO:0005789	endoplasmic reticulum membrane	KOG2575	Glucosyltransferase - Alg6p
c58074_g1	GT41;	1	4193	91093513	XP_969441.1	4408	0	PREDICTED: RNA polymerase-associated protein CTR9 homolog [Tribolium castaneum]>gi|270002675|gb|EEZ99122.1| hypothetical protein TcasGA2_TC005228 [Tribolium castaneum]	571515923	XM_396581.5	896	0	PREDICTED: Apis mellifera Ctr9, Paf1/RNA polymerase II complex component, homolog (S. cerevisiae) (CTR9), mRNA	K15176	CTR9	RNA polymerase-associated protein CTR9	http://www.genome.jp/dbget-bin/www_bget?ko:K15176	Q4QR29	3394	0	RNA polymerase-associated protein CTR9 homolog OS=Xenopus laevis GN=ctr9 PE=2 SV=1	PF07721//PF13174//PF06049//PF13181//PF13176//PF00515	Tetratricopeptide repeat//Tetratricopeptide repeat//Coagulation Factor V LSPD Repeat//Tetratricopeptide repeat//Tetratricopeptide repeat//Tetratricopeptide repeat	GO:0007596	blood coagulation	GO:0005515//GO:0042802	protein binding//identical protein binding	--	--	KOG2002	TPR-containing nuclear phosphoprotein that regulates K(+) uptake
c58197_g1	AA5;	1	3238	546684570	ERL94195.1	2413	0	hypothetical protein D910_11476 [Dendroctonus ponderosae]	--	--	--	--	--	K13956	IPP, KLHL27	actin-binding protein IPP	http://www.genome.jp/dbget-bin/www_bget?ko:K13956	P28575	1014	1.22e-122	Actin-binding protein IPP OS=Mus musculus GN=Ipp PE=2 SV=3	PF07646//PF00651//PF01344	Kelch motif//BTB/POZ domain//Kelch motif	--	--	GO:0005515	protein binding	--	--	KOG4441	Proteins containing BTB/POZ and Kelch domains, involved in regulatory/signal transduction processes
c58205_g1	GT41;	1	643	470374241	XP_004333080.1	391	1.39e-41	glucose repression mediator protein, partial [Acanthamoeba castellanii str. Neff]>gi|440789770|gb|ELR11067.1| glucose repression mediator protein, partial [Acanthamoeba castellanii str. Neff]	630172455	XM_007844368.1	116	9.16e-52	Moniliophthora roreri MCA 2997 transcriptional corepressor partial mRNA	K06665	SSN6	glucose repression mediator protein	http://www.genome.jp/dbget-bin/www_bget?ko:K06665	O77033	370	1.82e-38	General transcriptional corepressor trfA OS=Dictyostelium discoideum GN=trfA PE=2 SV=1	PF13181//PF13176//PF00515//PF13174	Tetratricopeptide repeat//Tetratricopeptide repeat//Tetratricopeptide repeat//Tetratricopeptide repeat	--	--	GO:0005515	protein binding	--	--	KOG1124	FOG: TPR repeat
c58456_g1	CBM14;	1	2788	270297228	NP_001161905.1	520	8.67e-55	cuticular protein analogous to peritrophins 1-C precursor [Tribolium castaneum]>gi|268309004|gb|ACY95468.1| cuticular protein analogous to peritrophins 1-C [Tribolium castaneum]>gi|270001482|gb|EEZ97929.1| hypothetical protein TcasGA2_TC000316 [Tribolium castaneum]	--	--	--	--	--	--	--	--	--	--	--	--	--	PF01607//PF02337	Chitin binding Peritrophin-A domain//Retroviral GAG p10 protein	GO:0006030	chitin metabolic process	GO:0008061//GO:0005198	chitin binding//structural molecule activity	GO:0019028//GO:0005576	viral capsid//extracellular region	--	--
c58473_g1	GT8;GT71;	2	933	754343525	XP_004349815.2	369	1.99e-37	glycogenin [Capsaspora owczarzaki ATCC 30864]>gi|765549265|gb|KJE89886.1| glycogenin [Capsaspora owczarzaki ATCC 30864]	--	--	--	--	--	K00750	GYG1, GYG2	glycogenin glucosyltransferase	http://www.genome.jp/dbget-bin/www_bget?ko:K00750	H2KYQ5	360	1.85e-37	Glycogenin-1 OS=Caenorhabditis elegans GN=gyg-1 PE=1 SV=1	PF01501//PF11051	Glycosyl transferase family 8//Mannosyltransferase putative	GO:0006486	protein glycosylation	GO:0016757	transferase activity, transferring glycosyl groups	--	--	KOG1950	Glycosyl transferase, family 8 - glycogenin
c58567_g1	GH18;CBM2;	2	419	765557442	KJE97718.1	146	1.44e-08	chitinase [Capsaspora owczarzaki ATCC 30864]	598017541	XM_007339254.1	76	1e-29	Auricularia delicata TFB-10046 SS5 hypothetical protein (AURDEDRAFT_111232), mRNA	--	--	--	--	Q92222	304	5.75e-32	Endochitinase B OS=Emericella nidulans GN=chiB PE=1 SV=3	PF00704	Glycosyl hydrolases family 18	GO:0005975	carbohydrate metabolic process	GO:0004553	hydrolase activity, hydrolyzing O-glycosyl compounds	--	--	KOG2806	Chitinase
c58567_g2	GH18;CBM14;	2	485	861645158	KMQ94993.1	294	7.78e-28	putative chitinase 3-like protein [Lasius niger]	--	--	--	--	--	K01183	E3.2.1.14	chitinase	http://www.genome.jp/dbget-bin/www_bget?ko:K01183	E9QRF2	461	7.44e-54	Endochitinase B1 OS=Neosartorya fumigata (strain ATCC MYA-4609 / Af293 / CBS 101355 / FGSC A1100) GN=chiB1 PE=3 SV=1	PF00704	Glycosyl hydrolases family 18	GO:0005975	carbohydrate metabolic process	GO:0004553	hydrolase activity, hydrolyzing O-glycosyl compounds	--	--	KOG2806	Chitinase
c58734_g1	CE10;CE1;	2	1971	728418110	AIY68357.1	550	7.98e-59	esterase [Leptinotarsa decemlineata]	643018677	KF118662.1	147	1.7e-68	Uncultured bacterium clone GL99HRC02FT2EO genomic sequence	K01044	CES1	carboxylesterase 1	http://www.genome.jp/dbget-bin/www_bget?ko:K01044	P16854	394	1.83e-39	Esterase B1 OS=Culex pipiens GN=B1 PE=3 SV=1	PF07859//PF00326	alpha/beta hydrolase fold//Prolyl oligopeptidase family	GO:0008152//GO:0006508	metabolic process//proteolysis	GO:0016787//GO:0008236	hydrolase activity//serine-type peptidase activity	--	--	KOG1516	Carboxylesterase and related proteins
c58754_g1	CE10;CE1;	2	1198	751447432	XP_011177854.1	235	1.96e-18	PREDICTED: LOW QUALITY PROTEIN: esterase 6-like [Bactrocera cucurbitae]	--	--	--	--	--	K01049	ACHE	acetylcholinesterase	http://www.genome.jp/dbget-bin/www_bget?ko:K01049	P32949	228	6.07e-19	Lipase 5 OS=Candida rugosa GN=LIP5 PE=3 SV=1	PF07859	alpha/beta hydrolase fold	GO:0008152	metabolic process	GO:0016787	hydrolase activity	--	--	KOG4389	Acetylcholinesterase/Butyrylcholinesterase
c58934_g1	GT2;	1	688	443690997	ELT92981.1	174	8e-13	hypothetical protein CAPTEDRAFT_26654, partial [Capitella teleta]	597988958	XM_007365377.1	241	3.2e-121	Dichomitus squalens LYAD-421 SS1 glycosyltransferase family 2 protein (DICSQDRAFT_136260), mRNA	K00698	CHS1	chitin synthase	http://www.genome.jp/dbget-bin/www_bget?ko:K00698	Q4P9K9	1032	2.18e-127	Chitin synthase 8 OS=Ustilago maydis (strain 521 / FGSC 9021) GN=CHS8 PE=3 SV=1	PF13506	Glycosyl transferase family 21	--	--	GO:0016757	transferase activity, transferring glycosyl groups	--	--	KOG2571	Chitin synthase/hyaluronan synthase (glycosyltransferases)
c58937_g1	GT1;GT28;	2	2035	332373692	AEE61987.1	1479	0	unknown [Dendroctonus ponderosae]	--	--	--	--	--	K00699	UGT	glucuronosyltransferase	http://www.genome.jp/dbget-bin/www_bget?ko:K00699	Q8WN97	528	4.14e-57	UDP-glucuronosyltransferase 2B30 OS=Macaca fascicularis GN=UGT2B30 PE=1 SV=1	PF00201//PF04101	UDP-glucoronosyl and UDP-glucosyl transferase//Glycosyltransferase family 28 C-terminal domain	GO:0005975//GO:0030259//GO:0008152	carbohydrate metabolic process//lipid glycosylation//metabolic process	GO:0030246//GO:0016758	carbohydrate binding//transferase activity, transferring hexosyl groups	--	--	KOG1192	UDP-glucuronosyl and UDP-glucosyl transferase
c59246_g1	GT54;	1	2378	642917920	XP_008200607.1	2172	0	PREDICTED: alpha-1,3-mannosyl-glycoprotein 4-beta-N-acetylglucosaminyltransferase B [Tribolium castaneum]	--	--	--	--	--	K00738	MGAT4A_B	alpha-1,3-mannosylglycoprotein beta-1,4-N-acetylglucosaminyltransferase A/B	http://www.genome.jp/dbget-bin/www_bget?ko:K00738	Q6GMK0	1191	3.58e-152	Alpha-1,3-mannosyl-glycoprotein 4-beta-N-acetylglucosaminyltransferase B OS=Danio rerio GN=mgat4b PE=2 SV=1	PF04666	N-Acetylglucosaminyltransferase-IV (GnT-IV) conserved region	GO:0005975	carbohydrate metabolic process	GO:0016758	transferase activity, transferring hexosyl groups	GO:0016020	membrane	--	--
c59407_g1	GT41;	1	18126	478258665	ENN78715.1	1903	0	hypothetical protein YQE_04887, partial [Dendroctonus ponderosae]>gi|546674937|gb|ERL86214.1| hypothetical protein D910_03625 [Dendroctonus ponderosae]	--	--	--	--	--	K09527	DNAJC7	DnaJ homolog subfamily C member 7	http://www.genome.jp/dbget-bin/www_bget?ko:K09527	Q99615	1159	5.29e-138	DnaJ homolog subfamily C member 7 OS=Homo sapiens GN=DNAJC7 PE=1 SV=2	PF00515//PF00345//PF13174//PF13181//PF13176//PF00466//PF02896//PF00635	Tetratricopeptide repeat//Pili and flagellar-assembly chaperone, PapD N-terminal domain//Tetratricopeptide repeat//Tetratricopeptide repeat//Tetratricopeptide repeat//Ribosomal protein L10//PEP-utilising enzyme, TIM barrel domain//MSP (Major sperm protein) domain	GO:0016310//GO:0042254//GO:0071555	phosphorylation//ribosome biogenesis//cell wall organization	GO:0016772//GO:0005198//GO:0005515	transferase activity, transferring phosphorus-containing groups//structural molecule activity//protein binding	GO:0005622//GO:0030288	intracellular//outer membrane-bounded periplasmic space	KOG0550	Molecular chaperone (DnaJ superfamily)
c59510_g1	CE1;	1	407	389611227	BAM19225.1	141	8.71e-09	acyl-protein thioesterase [Papilio polytes]	--	--	--	--	--	--	--	--	--	Q4PID3	154	7.23e-12	Acyl-protein thioesterase 1 OS=Ustilago maydis (strain 521 / FGSC 9021) GN=UM00130 PE=3 SV=1	PF02230	Phospholipase/Carboxylesterase	--	--	GO:0016787	hydrolase activity	--	--	KOG2112	Lysophospholipase
c59510_g2	CE1;CE10;	2	539	308321248	ADO27776.1	349	8.95e-38	acyl-protein thioesterase 1 [Ictalurus furcatus]	--	--	--	--	--	K06130	LYPLA2	lysophospholipase II	http://www.genome.jp/dbget-bin/www_bget?ko:K06130	P0CL94	418	3.15e-49	Acyl-protein thioesterase 1 OS=Cryptococcus neoformans var. neoformans serotype D (strain JEC21 / ATCC MYA-565) GN=CNF02430 PE=3 SV=1	PF02230//PF07859	Phospholipase/Carboxylesterase//alpha/beta hydrolase fold	GO:0008152	metabolic process	GO:0016787	hydrolase activity	--	--	KOG2112	Lysophospholipase
c59543_g1	GT92;	1	1495	478251421	ENN71886.1	991	1.69e-126	hypothetical protein YQE_11423, partial [Dendroctonus ponderosae]>gi|546684922|gb|ERL94504.1| hypothetical protein D910_11781 [Dendroctonus ponderosae]	--	--	--	--	--	--	--	--	--	--	--	--	--	--	--	--	--	--	--	--	--	--	--
c59548_g1	CBM50;	1	5476	478256062	ENN76261.1	968	6.06e-107	hypothetical protein YQE_07226, partial [Dendroctonus ponderosae]	291201263	FP340438.1	42	1.12e-09	43E14_HaBAC_fin, Helicoverpa armigera BAC, pupae DNA	--	--	--	--	Q4KMM3	490	8.06e-49	Oxidation resistance protein 1 OS=Mus musculus GN=Oxr1 PE=2 SV=3	PF00211	Adenylate and Guanylate cyclase catalytic domain	GO:0009190//GO:0035556	cyclic nucleotide biosynthetic process//intracellular signal transduction	GO:0016849	phosphorus-oxygen lyase activity	--	--	KOG2372	Oxidation resistance protein
c59594_g1	GT39;GT83;	2	1520	754345766	XP_004363760.2	979	1.25e-119	protein-O-mannosyltransferase 2 [Capsaspora owczarzaki ATCC 30864]>gi|765551224|gb|KJE91845.1| protein-O-mannosyltransferase 2 [Capsaspora owczarzaki ATCC 30864]	597906973	XM_007300724.1	320	8.83e-165	Stereum hirsutum FP-91666 SS1 glycosyltransferase family 39 protein (STEHIDRAFT_118786), mRNA	K00728	POMT	dolichyl-phosphate-mannose-protein mannosyltransferase	http://www.genome.jp/dbget-bin/www_bget?ko:K00728	Q5ADM9	1247	1.14e-161	Dolichyl-phosphate-mannose--protein mannosyltransferase 2 OS=Candida albicans (strain SC5314 / ATCC MYA-2876) GN=PMT2 PE=1 SV=1	PF02815//PF02366	MIR domain//Dolichyl-phosphate-mannose-protein mannosyltransferase	GO:0006493	protein O-linked glycosylation	GO:0000030	mannosyltransferase activity	GO:0016020//GO:0000136	membrane//alpha-1,6-mannosyltransferase complex	KOG3359	Dolichyl-phosphate-mannose:protein O-mannosyl transferase
c59603_g1	GT22;	1	640	432897339	XP_004076423.1	408	2.93e-43	PREDICTED: alpha-1,2-mannosyltransferase ALG9 [Oryzias latipes]	--	--	--	--	--	K03846	ALG9	alpha-1,2-mannosyltransferase	http://www.genome.jp/dbget-bin/www_bget?ko:K03846	Q9H6U8	369	2.81e-39	Alpha-1,2-mannosyltransferase ALG9 OS=Homo sapiens GN=ALG9 PE=1 SV=2	PF03901	Alg9-like mannosyltransferase family	--	--	GO:0016757	transferase activity, transferring glycosyl groups	--	--	KOG2515	Mannosyltransferase
c59620_g1	AA3;AA8;	2	2326	642932618	XP_008196922.1	1455	0	PREDICTED: glucose dehydrogenase [FAD, quinone]-like isoform X1 [Tribolium castaneum]>gi|270012387|gb|EFA08835.1| hypothetical protein TcasGA2_TC006533 [Tribolium castaneum]	--	--	--	--	--	K00108	E1.1.99.1, betA, CHDH	choline dehydrogenase	http://www.genome.jp/dbget-bin/www_bget?ko:K00108	P18173	655	2.79e-73	Glucose dehydrogenase [FAD, quinone] OS=Drosophila melanogaster GN=Gld PE=3 SV=3	PF05199//PF07992//PF01266//PF01825//PF05834//PF00732	GMC oxidoreductase//Pyridine nucleotide-disulphide oxidoreductase//FAD dependent oxidoreductase//Latrophilin/CL-1-like GPS domain//Lycopene cyclase protein//GMC oxidoreductase	GO:0007218//GO:0055114//GO:0016117	neuropeptide signaling pathway//oxidation-reduction process//carotenoid biosynthetic process	GO:0016705//GO:0016491//GO:0050660//GO:0016614	oxidoreductase activity, acting on paired donors, with incorporation or reduction of molecular oxygen//oxidoreductase activity//flavin adenine dinucleotide binding//oxidoreductase activity, acting on CH-OH group of donors	GO:0016020	membrane	--	--
c59651_g1	GH109;	1	2504	357631353	EHJ78909.1	97	1.49e-06	hypothetical protein KGM_08414 [Danaus plexippus]	--	--	--	--	--	--	--	--	--	--	--	--	--	--	--	--	--	--	--	--	--	--	--
c59664_g2	GT31;GT67;	2	1119	855110963	BAR92729.1	579	4.22e-68	beta-1,3-galactosyltransferase core1 [Apis mellifera]	643013806	KF116236.1	67	2.83e-24	Uncultured bacterium clone GN8LFNR01ADN3D genomic sequence	K00731	C1GALT1	glycoprotein-N-acetylgalactosamine 3-beta-galactosyltransferase	http://www.genome.jp/dbget-bin/www_bget?ko:K00731	Q7K237	562	3.11e-66	Glycoprotein-N-acetylgalactosamine 3-beta-galactosyltransferase 1 OS=Drosophila melanogaster GN=C1GalTA PE=2 SV=1	PF02434	Fringe-like	--	--	GO:0016757	transferase activity, transferring glycosyl groups	GO:0016020	membrane	KOG2246	Galactosyltransferases
c59678_g1	AA4;AA7;	2	788	66825149	XP_645929.1	751	3.08e-93	hypothetical protein DDB_G0270500 [Dictyostelium discoideum AX4]>gi|60474663|gb|EAL72600.1| hypothetical protein DDB_G0270500 [Dictyostelium discoideum AX4]	344174866	FR854090.1	45	3.34e-12	Ralstonia syzygii R24, genomic contig 00001-1629	K18204	AtD-2HGDH	D-2-hydroxyglutarate dehydrogenase	http://www.genome.jp/dbget-bin/www_bget?ko:K18204	P46681	730	3.71e-91	D-lactate dehydrogenase [cytochrome] 2, mitochondrial OS=Saccharomyces cerevisiae (strain ATCC 204508 / S288c) GN=DLD2 PE=1 SV=1	PF01565	FAD binding domain	GO:0006040//GO:0055114	amino sugar metabolic process//oxidation-reduction process	GO:0008762//GO:0050660//GO:0016491	UDP-N-acetylmuramate dehydrogenase activity//flavin adenine dinucleotide binding//oxidoreductase activity	--	--	KOG1232	Proteins containing the FAD binding domain
c59678_g2	AA4;AA7;	2	801	330842984	XP_003293446.1	578	1.68e-67	hypothetical protein DICPUDRAFT_158305 [Dictyostelium purpureum]>gi|325076231|gb|EGC30035.1| hypothetical protein DICPUDRAFT_158305 [Dictyostelium purpureum]	--	--	--	--	--	K18204	AtD-2HGDH	D-2-hydroxyglutarate dehydrogenase	http://www.genome.jp/dbget-bin/www_bget?ko:K18204	O23240	530	2.2e-61	D-2-hydroxyglutarate dehydrogenase, mitochondrial OS=Arabidopsis thaliana GN=D2HGDH PE=1 SV=3	PF02913	FAD linked oxidases, C-terminal domain	--	--	GO:0003824//GO:0050660	catalytic activity//flavin adenine dinucleotide binding	--	--	KOG1232	Proteins containing the FAD binding domain
c59735_g1	GT41;	1	1035	512810002	XP_002934237.2	382	1.26e-39	PREDICTED: small glutamine-rich tetratricopeptide repeat-containing protein beta [Xenopus (Silurana) tropicalis]>gi|512810006|ref|XP_004910434.1| PREDICTED: small glutamine-rich tetratricopeptide repeat-containing protein beta [Xenopus (Silurana) tropicalis]	--	--	--	--	--	K16365	SGTA	small glutamine-rich tetratricopeptide repeat-containing protein alpha	http://www.genome.jp/dbget-bin/www_bget?ko:K16365	O13797	401	8.82e-44	Small glutamine-rich tetratricopeptide repeat-containing protein 2 OS=Schizosaccharomyces pombe (strain 972 / ATCC 24843) GN=sgt2 PE=3 SV=1	PF13181//PF13176//PF00515//PF01213//PF13174	Tetratricopeptide repeat//Tetratricopeptide repeat//Tetratricopeptide repeat//Adenylate cyclase associated (CAP) N terminal//Tetratricopeptide repeat	GO:0007010	cytoskeleton organization	GO:0003779//GO:0005515	actin binding//protein binding	--	--	KOG0553	TPR repeat-containing protein
c59817_g1	GT15;	1	1289	443730335	ELU15892.1	311	6.92e-29	hypothetical protein CAPTEDRAFT_153870 [Capitella teleta]	597972506	XM_007361159.1	215	1.74e-106	Dichomitus squalens LYAD-421 SS1 glycosyltransferase family 15 protein (DICSQDRAFT_143315), partial mRNA	K10967	KTR1_3	alpha 1,2-mannosyltransferase	http://www.genome.jp/dbget-bin/www_bget?ko:K10967	P46592	951	1.82e-122	Glycolipid 2-alpha-mannosyltransferase 2 OS=Candida albicans (strain SC5314 / ATCC MYA-2876) GN=MNT2 PE=3 SV=3	PF01793	Glycolipid 2-alpha-mannosyltransferase	GO:0006486	protein glycosylation	GO:0000030	mannosyltransferase activity	GO:0000136//GO:0016020	alpha-1,6-mannosyltransferase complex//membrane	KOG4472	Glycolipid 2-alpha-mannosyltransferase (alpha-1,2-mannosyltransferase)
c59829_g1	CBM14;CE4;	2	976	675386536	KFM79433.1	212	4.98e-16	hypothetical protein X975_06810, partial [Stegodyphus mimosarum]	--	--	--	--	--	--	--	--	--	--	--	--	--	--	--	--	--	--	--	--	--	--	--
c59829_g2	CE4;	1	398	768422927	XP_011552343.1	173	1.79e-12	PREDICTED: uncharacterized protein LOC105383904 [Plutella xylostella]	--	--	--	--	--	--	--	--	--	--	--	--	--	--	--	--	--	--	--	--	--	--	--
c59831_g1	GT2;GT81;GT27;	3	864	195114944	XP_002002027.1	566	2.74e-67	GI14242 [Drosophila mojavensis]>gi|193912602|gb|EDW11469.1| GI14242 [Drosophila mojavensis]	--	--	--	--	--	K00729	ALG5	dolichyl-phosphate beta-glucosyltransferase	http://www.genome.jp/dbget-bin/www_bget?ko:K00729	O60061	576	3.39e-70	Dolichyl-phosphate beta-glucosyltransferase OS=Schizosaccharomyces pombe (strain 972 / ATCC 24843) GN=alg5 PE=3 SV=1	PF10568//PF00451	Outer mitochondrial membrane transport complex protein//Scorpion short toxin, BmKK2	GO:0006626//GO:0006810//GO:0009405	protein targeting to mitochondrion//transport//pathogenesis	GO:0008200	ion channel inhibitor activity	GO:0005741//GO:0005576	mitochondrial outer membrane//extracellular region	KOG2977	Glycosyltransferase
c59870_g1	CE10;	1	4034	91082043	XP_971088.1	4132	0	PREDICTED: neuroligin-4, X-linked [Tribolium castaneum]	642921980	XM_008194746.1	46	4.92e-12	PREDICTED: Tribolium castaneum neuroligin 1 (LOC659779), mRNA	K07378	NLGN	neuroligin	http://www.genome.jp/dbget-bin/www_bget?ko:K07378	Q8NFZ3	1010	1.46e-117	Neuroligin-4, Y-linked OS=Homo sapiens GN=NLGN4Y PE=2 SV=1	PF07859//PF01445	alpha/beta hydrolase fold//Viral small hydrophobic protein	GO:0008152	metabolic process	GO:0016787	hydrolase activity	GO:0016020	membrane	KOG1516	Carboxylesterase and related proteins
c59942_g1	CBM16;	1	6124	642929392	XP_008195817.1	4680	0	PREDICTED: neogenin isoform X1 [Tribolium castaneum]	462344121	APGK01035154.1	43	3.48e-10	Dendroctonus ponderosae Seq01035164, whole genome shotgun sequence	--	--	--	--	Q90610	1366	2.97e-157	Neogenin (Fragment) OS=Gallus gallus PE=2 SV=1	PF00041//PF06583	Fibronectin type III domain//Neogenin C-terminus	--	--	GO:0005515	protein binding	GO:0016021	integral component of membrane	KOG4221	Receptor mediating netrin-dependent axon guidance
c60009_g2	GT92;	1	3184	546686083	ERL95483.1	2663	0	hypothetical protein D910_12745 [Dendroctonus ponderosae]	--	--	--	--	--	--	--	--	--	--	--	--	--	--	--	--	--	--	--	--	--	--	--
c60052_g1	GT48;	1	795	857970534	CEP03101.1	173	3.39e-11	hypothetical protein PBRA_009319 [Plasmodiophora brassicae]	--	--	--	--	--	K00706	E2.4.1.34	1,3-beta-glucan synthase	http://www.genome.jp/dbget-bin/www_bget?ko:K00706	O93927	1092	2.13e-135	1,3-beta-glucan synthase component FKS1 OS=Cryptococcus neoformans var. grubii serotype A (strain H99 / ATCC 208821 / CBS 10515 / FGSC 9487) GN=FKS1 PE=3 SV=3	--	--	--	--	--	--	--	--	KOG0916	1,3-beta-glucan synthase/callose synthase catalytic subunit
c60066_g1	GT41;	1	807	167516170	XP_001742426.1	167	3.29e-11	hypothetical protein [Monosiga brevicollis MX1]>gi|163779050|gb|EDQ92664.1| predicted protein [Monosiga brevicollis MX1]	--	--	--	--	--	--	--	--	--	Q13099	125	1.47e-06	Intraflagellar transport protein 88 homolog OS=Homo sapiens GN=IFT88 PE=2 SV=2	PF13176//PF13181//PF00515//PF07721//PF13174	Tetratricopeptide repeat//Tetratricopeptide repeat//Tetratricopeptide repeat//Tetratricopeptide repeat//Tetratricopeptide repeat	--	--	GO:0042802//GO:0005515	identical protein binding//protein binding	--	--	KOG4626	O-linked N-acetylglucosamine transferase OGT
c60142_g1	AA1;	1	2862	546680128	ERL90469.1	2370	0	hypothetical protein D910_07818, partial [Dendroctonus ponderosae]	--	--	--	--	--	--	--	--	--	Q12719	429	3.75e-43	Laccase-4 OS=Trametes versicolor GN=LCC4 PE=3 SV=1	PF07731//PF07732//PF00394	Multicopper oxidase//Multicopper oxidase//Multicopper oxidase	GO:0055114	oxidation-reduction process	GO:0016491//GO:0005507	oxidoreductase activity//copper ion binding	--	--	KOG1263	Multicopper oxidases
c60173_g1	GH35;GH5;GH42;	3	2080	332375773	AEE63027.1	2348	0	unknown [Dendroctonus ponderosae]	--	--	--	--	--	--	--	--	--	Q8NCI6	866	5e-104	Beta-galactosidase-1-like protein 3 OS=Homo sapiens GN=GLB1L3 PE=2 SV=3	PF02449//PF05261//PF01301	Beta-galactosidase//TraM protein, DNA-binding//Glycosyl hydrolases family 35	GO:0005975//GO:0006027//GO:0046486//GO:0006012//GO:0006687//GO:0000746	carbohydrate metabolic process//glycosaminoglycan catabolic process//glycerolipid metabolic process//galactose metabolic process//glycosphingolipid metabolic process//conjugation	GO:0004565//GO:0004553//GO:0003677	beta-galactosidase activity//hydrolase activity, hydrolyzing O-glycosyl compounds//DNA binding	GO:0009341	beta-galactosidase complex	KOG0496	Beta-galactosidase
c60403_g1	CBM14;	1	386	270297212	NP_001161917.1	481	1.32e-59	cuticular protein analogous to peritrophins 1-F precursor [Tribolium castaneum]>gi|268309010|gb|ACY95471.1| cuticular protein analogous to peritrophins 1-F [Tribolium castaneum]>gi|270010494|gb|EFA06942.1| hypothetical protein TcasGA2_TC009893 [Tribolium castaneum]	--	--	--	--	--	--	--	--	--	--	--	--	--	PF01607	Chitin binding Peritrophin-A domain	GO:0006030	chitin metabolic process	GO:0008061	chitin binding	GO:0005576	extracellular region	--	--
c60522_g1	GH16;CBM39;	2	2112	478258815	ENN78827.1	1332	1.14e-175	hypothetical protein YQE_04710, partial [Dendroctonus ponderosae]	665802885	XR_549099.1	100	2.45e-42	PREDICTED: Microplitis demolitor uncharacterized LOC103572627 (LOC103572627), ncRNA	--	--	--	--	Q8N0N3	821	7.59e-101	Beta-1,3-glucan-binding protein OS=Penaeus monodon PE=2 SV=1	PF00722	Glycosyl hydrolases family 16	GO:0005975	carbohydrate metabolic process	GO:0004553	hydrolase activity, hydrolyzing O-glycosyl compounds	--	--	--	--
c60557_g1	GT41;	1	3746	642919889	XP_008192111.1	3775	0	PREDICTED: transmembrane and TPR repeat-containing protein CG4050-like [Tribolium castaneum]>gi|270005381|gb|EFA01829.1| hypothetical protein TcasGA2_TC007431 [Tribolium castaneum]	462378495	APGK01022962.1	49	9.81e-14	Dendroctonus ponderosae Seq01022972, whole genome shotgun sequence >gnl|BL_ORD_ID|14410450 Dendroctonus ponderosae Seq01010404, whole genome shotgun sequence	--	--	--	--	Q7K4B6	2525	0	Transmembrane and TPR repeat-containing protein CG4050 OS=Drosophila melanogaster GN=CG4050 PE=2 SV=1	PF13174//PF01396//PF13181//PF10579//PF13176//PF04733//PF00515	Tetratricopeptide repeat//Topoisomerase DNA binding C4 zinc finger//Tetratricopeptide repeat//Rapsyn N-terminal myristoylation and linker region//Tetratricopeptide repeat//Coatomer epsilon subunit//Tetratricopeptide repeat	GO:0006265//GO:0006890//GO:0007268	DNA topological change//retrograde vesicle-mediated transport, Golgi to ER//synaptic transmission	GO:0003916//GO:0005198//GO:0033130//GO:0008270//GO:0003677//GO:0005515	DNA topoisomerase activity//structural molecule activity//acetylcholine receptor binding//zinc ion binding//DNA binding//protein binding	GO:0005856//GO:0005694//GO:0030054//GO:0045211	cytoskeleton//chromosome//cell junction//postsynaptic membrane	KOG1124	FOG: TPR repeat
c60558_g1	GH5;	1	1898	470510386	XP_004351519.1	310	7.54e-28	betamannosidase [Acanthamoeba castellanii str. Neff]>gi|440801737|gb|ELR22742.1| betamannosidase [Acanthamoeba castellanii str. Neff]	--	--	--	--	--	--	--	--	--	A1C8U0	456	2.28e-48	Mannan endo-1,4-beta-mannosidase F OS=Aspergillus clavatus (strain ATCC 1007 / CBS 513.65 / DSM 816 / NCTC 3887 / NRRL 1) GN=manF PE=3 SV=1	PF02449//PF00150	Beta-galactosidase//Cellulase (glycosyl hydrolase family 5)	GO:0005975//GO:0006027//GO:0006687//GO:0006012//GO:0046486	carbohydrate metabolic process//glycosaminoglycan catabolic process//glycosphingolipid metabolic process//galactose metabolic process//glycerolipid metabolic process	GO:0004565//GO:0004553	beta-galactosidase activity//hydrolase activity, hydrolyzing O-glycosyl compounds	GO:0009341	beta-galactosidase complex	--	--
c60564_g1	CE9;	1	1355	470522656	XP_004354057.1	225	8.82e-17	amidohydrolase domain containing protein [Acanthamoeba castellanii str. Neff]>gi|440803458|gb|ELR24360.1| amidohydrolase domain containing protein [Acanthamoeba castellanii str. Neff]	--	--	--	--	--	--	--	--	--	--	--	--	--	--	--	--	--	--	--	--	--	--	--
c60602_g1	CBM14;	1	2288	642910982	XP_008193494.1	1097	3.77e-139	PREDICTED: uncharacterized protein LOC662081 isoform X1 [Tribolium castaneum]	--	--	--	--	--	--	--	--	--	--	--	--	--	PF03854//PF01607	P-11 zinc finger//Chitin binding Peritrophin-A domain	GO:0006030	chitin metabolic process	GO:0008061//GO:0003723//GO:0008270	chitin binding//RNA binding//zinc ion binding	GO:0005576	extracellular region	--	--
c60660_g1	GH31;	1	563	260791718	XP_002590875.1	248	2.66e-21	hypothetical protein BRAFLDRAFT_115975 [Branchiostoma floridae]>gi|229276073|gb|EEN46886.1| hypothetical protein BRAFLDRAFT_115975 [Branchiostoma floridae]	--	--	--	--	--	K05546	GANAB	alpha 1,3-glucosidase	http://www.genome.jp/dbget-bin/www_bget?ko:K05546	Q94502	214	3.09e-18	Neutral alpha-glucosidase AB OS=Dictyostelium discoideum GN=modA PE=3 SV=1	--	--	--	--	--	--	--	--	KOG1066	Glucosidase II catalytic (alpha) subunit and related enzymes, glycosyl hydrolase family 31
c60675_g1	GH20;	1	2912	646711494	KDR16630.1	481	1.4e-85	Hexosaminidase domain-containing protein [Zootermopsis nevadensis]	462382809	APGK01021493.1	71	4.48e-26	Dendroctonus ponderosae Seq01021503, whole genome shotgun sequence	K14459	HEX	hexosaminidase	http://www.genome.jp/dbget-bin/www_bget?ko:K14459	Q3U4H6	381	7.38e-45	Hexosaminidase D OS=Mus musculus GN=Hexdc PE=1 SV=1	PF03581//PF00728	Herpesvirus UL33-like protein//Glycosyl hydrolase family 20, catalytic domain	GO:0005975//GO:0019073	carbohydrate metabolic process//viral DNA genome packaging	GO:0004553	hydrolase activity, hydrolyzing O-glycosyl compounds	--	--	--	--
c60681_g1	GH18;	1	634	332376925	AEE63602.1	267	1.37e-24	unknown [Dendroctonus ponderosae]	--	--	--	--	--	K01183	E3.2.1.14	chitinase	http://www.genome.jp/dbget-bin/www_bget?ko:K01183	P20533	230	2.72e-20	Chitinase A1 OS=Bacillus circulans GN=chiA1 PE=1 SV=1	PF00704	Glycosyl hydrolases family 18	GO:0005975	carbohydrate metabolic process	GO:0004553	hydrolase activity, hydrolyzing O-glycosyl compounds	--	--	KOG2806	Chitinase
c60747_g1	GT31;	1	5647	478255254	ENN75483.1	1013	1.32e-120	hypothetical protein YQE_08032, partial [Dendroctonus ponderosae]>gi|546681559|gb|ERL91630.1| hypothetical protein D910_08960 [Dendroctonus ponderosae]	--	--	--	--	--	--	--	--	--	Q0VC84	238	2.21e-19	Glycoprotein-N-acetylgalactosamine 3-beta-galactosyltransferase 1 OS=Bos taurus GN=C1GALT1 PE=2 SV=1	PF00057	Low-density lipoprotein receptor domain class A	--	--	GO:0005515	protein binding	--	--	KOG2246	Galactosyltransferases
c60776_g1	CBM50;	1	495	597841276	EYB90848.1	129	2.2e-06	hypothetical protein Y032_0213g2287 [Ancylostoma ceylanicum]	--	--	--	--	--	--	--	--	--	--	--	--	--	PF01476	LysM domain	GO:0016998	cell wall macromolecule catabolic process	--	--	--	--	--	--
c60866_g1	CBM14;	1	1932	546687640	ERL96241.1	219	4.31e-16	hypothetical protein D910_01529 [Dendroctonus ponderosae]	--	--	--	--	--	--	--	--	--	--	--	--	--	PF01607	Chitin binding Peritrophin-A domain	GO:0006030	chitin metabolic process	GO:0008061	chitin binding	GO:0005576	extracellular region	--	--
c60904_g1	GT41;	1	4513	478260124	ENN79909.1	2052	0	hypothetical protein YQE_03728, partial [Dendroctonus ponderosae]>gi|546679509|gb|ERL89968.1| hypothetical protein D910_07327 [Dendroctonus ponderosae]	817185828	XM_012431967.1	175	1.07e-83	PREDICTED: Orussus abietinus G-protein-signaling modulator 2 (LOC105703516), mRNA	K15837	GPSM2	G-protein signaling modulator 2	http://www.genome.jp/dbget-bin/www_bget?ko:K15837	P81274	1629	0	G-protein-signaling modulator 2 OS=Homo sapiens GN=GPSM2 PE=1 SV=3	PF07721//PF00515//PF10579//PF02188//PF05194//PF01548//PF13181//PF13176	Tetratricopeptide repeat//Tetratricopeptide repeat//Rapsyn N-terminal myristoylation and linker region//GoLoco motif//UreE urease accessory protein, C-terminal domain//Transposase//Tetratricopeptide repeat//Tetratricopeptide repeat	GO:0006461//GO:0006313//GO:0007268//GO:0019627	protein complex assembly//transposition, DNA-mediated//synaptic transmission//urea metabolic process	GO:0042802//GO:0030695//GO:0008270//GO:0033130//GO:0016151//GO:0005515//GO:0003677//GO:0004803	identical protein binding//GTPase regulator activity//zinc ion binding//acetylcholine receptor binding//nickel cation binding//protein binding//DNA binding//transposase activity	GO:0005856//GO:0030054//GO:0045211	cytoskeleton//cell junction//postsynaptic membrane	KOG1130	Predicted G-alpha GTPase interaction protein, contains GoLoco domain
c60960_g1	CBM21;	1	2387	478260993	ENN80584.1	1132	5.05e-145	hypothetical protein YQE_02995, partial [Dendroctonus ponderosae]>gi|546681894|gb|ERL91903.1| hypothetical protein D910_09226 [Dendroctonus ponderosae]	--	--	--	--	--	K07189	PPP1R3	protein phosphatase 1 regulatory subunit 3A/B/C/D/E	http://www.genome.jp/dbget-bin/www_bget?ko:K07189	Q6P950	373	1.1e-37	Protein phosphatase 1 regulatory subunit 3C-B OS=Danio rerio GN=ppp1r3cb PE=2 SV=1	PF03423//PF03370	Carbohydrate binding domain (family 25)//Putative phosphatase regulatory subunit	--	--	GO:0005515//GO:2001070	protein binding//starch binding	--	--	--	--
c60965_g1	GH13;CBM48;	2	2961	478260639	ENN80342.1	3079	0	hypothetical protein YQE_03334, partial [Dendroctonus ponderosae]>gi|546685232|gb|ERL94759.1| hypothetical protein D910_12033 [Dendroctonus ponderosae]	643019320	KF118982.1	250	1.42e-125	Uncultured bacterium clone GL99HRC01BE9PP genomic sequence	K00700	glgB	1,4-alpha-glucan branching enzyme	http://www.genome.jp/dbget-bin/www_bget?ko:K00700	Q04446	2198	0	1,4-alpha-glucan-branching enzyme OS=Homo sapiens GN=GBE1 PE=1 SV=3	PF02806//PF00128//PF02922	Alpha amylase, C-terminal all-beta domain//Alpha amylase, catalytic domain//Carbohydrate-binding module 48 (Isoamylase N-terminal domain)	GO:0005975	carbohydrate metabolic process	GO:0043169//GO:0004553//GO:0003824	cation binding//hydrolase activity, hydrolyzing O-glycosyl compounds//catalytic activity	--	--	--	--
c60987_g2	GH16;	1	1557	66814318	XP_641338.1	132	7.8e-06	glycoside hydrolase family 16 protein [Dictyostelium discoideum AX4]>gi|60469364|gb|EAL67358.1| glycoside hydrolase family 16 protein [Dictyostelium discoideum AX4]	--	--	--	--	--	--	--	--	--	O13941	950	6.12e-119	Uncharacterized beta-glucan synthesis-associated protein C23H3.11c OS=Schizosaccharomyces pombe (strain 972 / ATCC 24843) GN=SPAC23H3.11c PE=3 SV=1	--	--	--	--	--	--	--	--	--	--
c61096_g1	AA7;	1	1678	546685238	ERL94765.1	2090	0	hypothetical protein D910_12039 [Dendroctonus ponderosae]	--	--	--	--	--	K09828	DHCR24	delta24-sterol reductase	http://www.genome.jp/dbget-bin/www_bget?ko:K09828	Q8VCH6	1801	0	Delta(24)-sterol reductase OS=Mus musculus GN=Dhcr24 PE=2 SV=1	PF01565	FAD binding domain	GO:0006040//GO:0055114	amino sugar metabolic process//oxidation-reduction process	GO:0050660//GO:0008762//GO:0016491	flavin adenine dinucleotide binding//UDP-N-acetylmuramate dehydrogenase activity//oxidoreductase activity	--	--	KOG1262	FAD-binding protein DIMINUTO
c61120_g1	GT41;	1	5283	546674321	ERL85725.1	1968	0	hypothetical protein D910_03140 [Dendroctonus ponderosae]	766941988	XM_011505341.1	133	2.8e-60	PREDICTED: Ceratosolen solmsi marchali cell division cycle protein 23 homolog (LOC105366787), mRNA	K03355	APC8, CDC23	anaphase-promoting complex subunit 8	http://www.genome.jp/dbget-bin/www_bget?ko:K03355	Q9UJX2	1294	6.78e-158	Cell division cycle protein 23 homolog OS=Homo sapiens GN=CDC23 PE=1 SV=3	PF13181//PF13176//PF04513//PF00509//PF02981//PF03999//PF04049//PF00515//PF13174	Tetratricopeptide repeat//Tetratricopeptide repeat//Baculovirus polyhedron envelope protein, PEP, C terminus//Haemagglutinin//Restriction endonuclease FokI, recognition domain//Microtubule associated protein (MAP65/ASE1 family)//Anaphase promoting complex subunit 8 / Cdc23//Tetratricopeptide repeat//Tetratricopeptide repeat	GO:0000910//GO:0030071//GO:0007165//GO:0006308//GO:0009307//GO:0000226//GO:0019064	cytokinesis//regulation of mitotic metaphase/anaphase transition//signal transduction//DNA catabolic process//DNA restriction-modification system//microtubule cytoskeleton organization//fusion of virus membrane with host plasma membrane	GO:0009036//GO:0046789//GO:0003677//GO:0005198//GO:0008017//GO:0005515	Type II site-specific deoxyribonuclease activity//host cell surface receptor binding//DNA binding//structural molecule activity//microtubule binding//protein binding	GO:0019028//GO:0009986//GO:0019031//GO:0045298//GO:0009359//GO:0005680	viral capsid//cell surface//viral envelope//tubulin complex//Type II site-specific deoxyribonuclease complex//anaphase-promoting complex	KOG1155	Anaphase-promoting complex (APC), Cdc23 subunit
c61174_g1	GT41;	1	6295	478251682	ENN72136.1	5866	0	hypothetical protein YQE_11194, partial [Dendroctonus ponderosae]	815810341	XM_012370644.1	68	4.53e-24	PREDICTED: Linepithema humile protein TANC2 (LOC105674389), transcript variant X6, mRNA	--	--	--	--	Q9HCD6	2488	0	Protein TANC2 OS=Homo sapiens GN=TANC2 PE=1 SV=3	PF00515//PF02376//PF00023//PF07728//PF06090//PF13181//PF01363//PF13606//PF04423//PF00097//PF00004//PF08559	Tetratricopeptide repeat//CUT domain//Ankyrin repeat//AAA domain (dynein-related subfamily)//Inositol-pentakisphosphate 2-kinase//Tetratricopeptide repeat//FYVE zinc finger//Ankyrin repeat//Rad50 zinc hook motif//Zinc finger, C3HC4 type (RING finger)//ATPase family associated with various cellular activities (AAA)//Cut8 six-helix bundle	GO:0031144//GO:0006281//GO:0071630	proteasome localization//DNA repair//nucleus-associated proteasomal ubiquitin-dependent protein catabolic process	GO:0016887//GO:0003677//GO:0005515//GO:0046872//GO:0004518//GO:0008270//GO:0035299//GO:0005524	ATPase activity//DNA binding//protein binding//metal ion binding//nuclease activity//zinc ion binding//inositol pentakisphosphate 2-kinase activity//ATP binding	GO:0005634	nucleus	KOG0504	FOG: Ankyrin repeat
c61183_g3	GH22;	1	1121	332373992	AEE62137.1	502	3.88e-59	unknown [Dendroctonus ponderosae]>gi|478252701|gb|ENN73097.1| hypothetical protein YQE_10301, partial [Dendroctonus ponderosae]	--	--	--	--	--	K01185	E3.2.1.17	lysozyme	http://www.genome.jp/dbget-bin/www_bget?ko:K01185	P48816	251	2.7e-24	Lysozyme OS=Bombyx mori PE=1 SV=1	PF05497	Destabilase	GO:0005975	carbohydrate metabolic process	GO:0003796	lysozyme activity	--	--	--	--
c61185_g1	CE1;	1	739	167534501	XP_001748926.1	215	1.76e-17	hypothetical protein [Monosiga brevicollis MX1]>gi|163772606|gb|EDQ86256.1| predicted protein [Monosiga brevicollis MX1]	--	--	--	--	--	K01567	E3.-.-.-	--	http://www.genome.jp/dbget-bin/www_bget?ko:K01567	P0A573	175	1.98e-13	Uncharacterized protein Mb2734 OS=Mycobacterium bovis (strain ATCC BAA-935 / AF2122/97) GN=Mb2734 PE=3 SV=1	PF01738//PF07859//PF01674	Dienelactone hydrolase family//alpha/beta hydrolase fold//Lipase (class 2)	GO:0008152	metabolic process	GO:0016787	hydrolase activity	--	--	KOG1454	Predicted hydrolase/acyltransferase (alpha/beta hydrolase superfamily)
c61186_g2	GH133;GH13;	2	6841	270013681	EFA10129.1	5047	0	hypothetical protein TcasGA2_TC012309 [Tribolium castaneum]	--	--	--	--	--	K01196	AGL	glycogen debranching enzyme	http://www.genome.jp/dbget-bin/www_bget?ko:K01196	P35573	3401	0	Glycogen debranching enzyme OS=Homo sapiens GN=AGL PE=1 SV=3	PF06202	Amylo-alpha-1,6-glucosidase	GO:0005985//GO:0005980//GO:0005982	sucrose metabolic process//glycogen catabolic process//starch metabolic process	GO:0004135//GO:0004134	amylo-alpha-1,6-glucosidase activity//4-alpha-glucanotransferase activity	--	--	--	--
c61188_g1	CBM14;	1	1288	332374348	AEE62315.1	1213	2.27e-163	unknown [Dendroctonus ponderosae]>gi|478251260|gb|ENN71734.1| hypothetical protein YQE_11656, partial [Dendroctonus ponderosae]>gi|546676119|gb|ERL87186.1| hypothetical protein D910_04586 [Dendroctonus ponderosae]	--	--	--	--	--	--	--	--	--	O76217	120	2.68e-06	Peritrophin-1 OS=Anopheles gambiae GN=Aper1 PE=2 SV=2	PF00798//PF01607	Arenavirus glycoprotein//Chitin binding Peritrophin-A domain	GO:0006030	chitin metabolic process	GO:0008061	chitin binding	GO:0019031//GO:0005576	viral envelope//extracellular region	--	--
c61224_g1	GT1;GT28;	2	3793	91090214	XP_967924.1	1286	4.2e-160	PREDICTED: 2-hydroxyacylsphingosine 1-beta-galactosyltransferase-like [Tribolium castaneum]	--	--	--	--	--	K00699	UGT	glucuronosyltransferase	http://www.genome.jp/dbget-bin/www_bget?ko:K00699	Q09426	577	7.78e-62	2-hydroxyacylsphingosine 1-beta-galactosyltransferase OS=Rattus norvegicus GN=Ugt8 PE=2 SV=1	PF11093//PF04101//PF00201	Mitochondrial export protein Som1//Glycosyltransferase family 28 C-terminal domain//UDP-glucoronosyl and UDP-glucosyl transferase	GO:0005975//GO:0030259//GO:0008152	carbohydrate metabolic process//lipid glycosylation//metabolic process	GO:0016758//GO:0030246	transferase activity, transferring hexosyl groups//carbohydrate binding	GO:0042720	mitochondrial inner membrane peptidase complex	KOG1192	UDP-glucuronosyl and UDP-glucosyl transferase
c61241_g1	AA3;AA8;	2	1906	546677158	ERL88051.1	1171	6.21e-148	hypothetical protein D910_05440 [Dendroctonus ponderosae]	--	--	--	--	--	--	--	--	--	P18172	779	2.21e-92	Glucose dehydrogenase [FAD, quinone] OS=Drosophila pseudoobscura pseudoobscura GN=Gld PE=3 SV=4	PF05199//PF01266//PF05834//PF00732	GMC oxidoreductase//FAD dependent oxidoreductase//Lycopene cyclase protein//GMC oxidoreductase	GO:0016117//GO:0055114	carotenoid biosynthetic process//oxidation-reduction process	GO:0016705//GO:0016614//GO:0050660//GO:0016491	oxidoreductase activity, acting on paired donors, with incorporation or reduction of molecular oxygen//oxidoreductase activity, acting on CH-OH group of donors//flavin adenine dinucleotide binding//oxidoreductase activity	--	--	--	--
c61269_g1	GT41;	1	4844	546674321	ERL85725.1	2452	0	hypothetical protein D910_03140 [Dendroctonus ponderosae]	--	--	--	--	--	K08601	CYLD, USLP2	ubiquitin thioesterase CYLD	http://www.genome.jp/dbget-bin/www_bget?ko:K08601	Q5RED8	1122	3.21e-130	Ubiquitin carboxyl-terminal hydrolase CYLD OS=Pongo abelii GN=CYLD PE=2 SV=1	PF02058//PF00443	Guanylin precursor//Ubiquitin carboxyl-terminal hydrolase	GO:0006511//GO:0016579	ubiquitin-dependent protein catabolic process//protein deubiquitination	GO:0008047//GO:0004221	enzyme activator activity//obsolete ubiquitin thiolesterase activity	--	--	--	--
c61327_g1	GH28;	1	502	565419550	AHC08666.1	411	1.06e-45	endo-polygalacturonase [Sphenophorus levis]	--	--	--	--	--	K01184	E3.2.1.15	polygalacturonase	http://www.genome.jp/dbget-bin/www_bget?ko:K01184	P47180	229	2.1e-21	Polygalacturonase OS=Saccharomyces cerevisiae (strain ATCC 204508 / S288c) GN=PGU1 PE=1 SV=1	PF00295	Glycosyl hydrolases family 28	GO:0005982//GO:0005975//GO:0005985	starch metabolic process//carbohydrate metabolic process//sucrose metabolic process	GO:0004650	polygalacturonase activity	--	--	--	--
c61400_g1	GH45;	1	528	332373058	AEE61670.1	129	1.06e-06	unknown [Dendroctonus ponderosae]>gi|478258232|gb|ENN78361.1| hypothetical protein YQE_05163, partial [Dendroctonus ponderosae]>gi|546671236|gb|ERL83634.1| hypothetical protein D910_00772 [Dendroctonus ponderosae]>gi|546671748|gb|ERL83928.1| hypothetical protein D910_01221 [Dendroctonus ponderosae]	--	--	--	--	--	--	--	--	--	--	--	--	--	--	--	--	--	--	--	--	--	--	--
c61400_g2	GH45;	1	817	315570490	ADU33249.1	665	2.35e-83	endo-beta-1,4-glucanase [Sitophilus oryzae]	--	--	--	--	--	--	--	--	--	O97401	364	6.01e-40	Endoglucanase OS=Phaedon cochleariae PE=2 SV=1	PF02015	Glycosyl hydrolase family 45	GO:0005982//GO:0005975//GO:0005985	starch metabolic process//carbohydrate metabolic process//sucrose metabolic process	GO:0008810	cellulase activity	--	--	--	--
c61462_g1	GT1;GT28;	2	1947	478250532	ENN71027.1	1139	2.2e-145	hypothetical protein YQE_12426, partial [Dendroctonus ponderosae]>gi|546678991|gb|ERL89524.1| hypothetical protein D910_06890 [Dendroctonus ponderosae]	--	--	--	--	--	--	--	--	--	Q9HAW9	532	6.45e-58	UDP-glucuronosyltransferase 1-8 OS=Homo sapiens GN=UGT1A8 PE=1 SV=1	PF00201//PF04101//PF03033	UDP-glucoronosyl and UDP-glucosyl transferase//Glycosyltransferase family 28 C-terminal domain//Glycosyltransferase family 28 N-terminal domain	GO:0030259//GO:0008152//GO:0005975	lipid glycosylation//metabolic process//carbohydrate metabolic process	GO:0016758//GO:0030246	transferase activity, transferring hexosyl groups//carbohydrate binding	--	--	KOG1192	UDP-glucuronosyl and UDP-glucosyl transferase
c61567_g1	CE10;	1	1284	546675320	ERL86544.1	1541	0	hypothetical protein D910_03950 [Dendroctonus ponderosae]	--	--	--	--	--	--	--	--	--	P42659	375	3.03e-37	Dipeptidyl aminopeptidase-like protein 6 OS=Bos taurus GN=DPP6 PE=1 SV=1	PF00930	Dipeptidyl peptidase IV (DPP IV) N-terminal region	GO:0006508	proteolysis	--	--	GO:0016020	membrane	KOG2100	Dipeptidyl aminopeptidase
c61567_g2	CE10;	1	2294	478249682	ENN70191.1	2113	0	hypothetical protein YQE_13071, partial [Dendroctonus ponderosae]	--	--	--	--	--	--	--	--	--	Q5IS50	603	4.95e-65	Dipeptidyl aminopeptidase-like protein 6 OS=Pan troglodytes GN=DPP6 PE=2 SV=1	PF00326//PF02230//PF00930	Prolyl oligopeptidase family//Phospholipase/Carboxylesterase//Dipeptidyl peptidase IV (DPP IV) N-terminal region	GO:0006508	proteolysis	GO:0016787//GO:0008236	hydrolase activity//serine-type peptidase activity	GO:0016020	membrane	KOG2100	Dipeptidyl aminopeptidase
c61590_g1	AA3;AA8;	2	2276	332376573	AEE63426.1	2510	0	unknown [Dendroctonus ponderosae]	--	--	--	--	--	K00119	E1.1.99.-	--	http://www.genome.jp/dbget-bin/www_bget?ko:K00119	P18172	979	3.26e-120	Glucose dehydrogenase [FAD, quinone] OS=Drosophila pseudoobscura pseudoobscura GN=Gld PE=3 SV=4	PF00732//PF05834//PF01266//PF07992//PF05199	GMC oxidoreductase//Lycopene cyclase protein//FAD dependent oxidoreductase//Pyridine nucleotide-disulphide oxidoreductase//GMC oxidoreductase	GO:0016117//GO:0055114	carotenoid biosynthetic process//oxidation-reduction process	GO:0050660//GO:0016491//GO:0016705//GO:0016614	flavin adenine dinucleotide binding//oxidoreductase activity//oxidoreductase activity, acting on paired donors, with incorporation or reduction of molecular oxygen//oxidoreductase activity, acting on CH-OH group of donors	--	--	--	--
c61613_g1	GT41;	1	2463	91086913	XP_971407.1	2246	0	PREDICTED: serine/threonine-protein phosphatase 5 [Tribolium castaneum]>gi|270009672|gb|EFA06120.1| hypothetical protein TcasGA2_TC008963 [Tribolium castaneum]	571350952	KF765498.1	459	0	Epicauta chinensis protein phosphatase 5 mRNA, complete cds	K04460	PPP5C	serine/threonine-protein phosphatase 5	http://www.genome.jp/dbget-bin/www_bget?ko:K04460	P53041	1805	0	Serine/threonine-protein phosphatase 5 OS=Homo sapiens GN=PPP5C PE=1 SV=1	PF00515//PF00149//PF13174//PF00443	Tetratricopeptide repeat//Calcineurin-like phosphoesterase//Tetratricopeptide repeat//Ubiquitin carboxyl-terminal hydrolase	GO:0006470//GO:0006511//GO:0016579	protein dephosphorylation//ubiquitin-dependent protein catabolic process//protein deubiquitination	GO:0046872//GO:0016787//GO:0005515//GO:0004721//GO:0004221	metal ion binding//hydrolase activity//protein binding//phosphoprotein phosphatase activity//obsolete ubiquitin thiolesterase activity	GO:0005737//GO:0005634	cytoplasm//nucleus	KOG0376	Serine-threonine phosphatase 2A, catalytic subunit
c61669_g1	CBM16;GH119;CBM37;CBM48;	4	12732	546673612	ERL85176.1	19928	0	hypothetical protein D910_02598 [Dendroctonus ponderosae]	462386192	APGK01020323.1	460	0	Dendroctonus ponderosae Seq01020333, whole genome shotgun sequence	--	--	--	--	Q23551	8760	0	Twitchin OS=Caenorhabditis elegans GN=unc-22 PE=1 SV=3	PF00041//PF07714//PF04231//PF00069//PF06293	Fibronectin type III domain//Protein tyrosine kinase//Endonuclease I//Protein kinase domain//Lipopolysaccharide kinase (Kdo/WaaP) family	GO:0006468//GO:0009103	protein phosphorylation//lipopolysaccharide biosynthetic process	GO:0004672//GO:0005515//GO:0004518//GO:0016773//GO:0005524	protein kinase activity//protein binding//nuclease activity//phosphotransferase activity, alcohol group as acceptor//ATP binding	GO:0016020	membrane	KOG0613	Projectin/twitchin and related proteins
c61669_g2	CBM16;GH119;CBM37;CBM48;	4	13671	546673612	ERL85176.1	16226	0	hypothetical protein D910_02598 [Dendroctonus ponderosae]	644992711	XM_008204756.1	901	0	PREDICTED: Nasonia vitripennis twitchin (LOC100116868), mRNA	--	--	--	--	Q23551	6957	0	Twitchin OS=Caenorhabditis elegans GN=unc-22 PE=1 SV=3	PF00041//PF08188//PF03374//PF02480	Fibronectin type III domain//Spermatozal protamine family//Phage antirepressor protein KilAC domain//Alphaherpesvirus glycoprotein E	GO:0035092	sperm chromatin condensation	GO:0003677//GO:0005515	DNA binding//protein binding	GO:0016020//GO:0000228	membrane//nuclear chromosome	KOG0613	Projectin/twitchin and related proteins
c61681_g1	GT1;GT28;	2	2144	332373756	AEE62019.1	1391	0	unknown [Dendroctonus ponderosae]>gi|478260018|gb|ENN79807.1| hypothetical protein YQE_03748, partial [Dendroctonus ponderosae]>gi|546677175|gb|ERL88065.1| hypothetical protein D910_05454 [Dendroctonus ponderosae]	--	--	--	--	--	--	--	--	--	P16662	524	1.92e-56	UDP-glucuronosyltransferase 2B7 OS=Homo sapiens GN=UGT2B7 PE=1 SV=1	PF04101//PF00201	Glycosyltransferase family 28 C-terminal domain//UDP-glucoronosyl and UDP-glucosyl transferase	GO:0008152//GO:0030259//GO:0005975	metabolic process//lipid glycosylation//carbohydrate metabolic process	GO:0030246//GO:0016758	carbohydrate binding//transferase activity, transferring hexosyl groups	--	--	KOG1192	UDP-glucuronosyl and UDP-glucosyl transferase
c61723_g1	GH55;	1	1352	167524805	XP_001746738.1	552	3.69e-60	hypothetical protein [Monosiga brevicollis MX1]>gi|163775008|gb|EDQ88634.1| predicted protein [Monosiga brevicollis MX1]	--	--	--	--	--	--	--	--	--	P49426	938	2.72e-116	Glucan 1,3-beta-glucosidase OS=Cochliobolus carbonum GN=EXG1 PE=1 SV=1	PF09568//PF03827//PF07516	MjaI restriction endonuclease//Orexin receptor type 2//SecA Wing and Scaffold domain	GO:0007631//GO:0006308//GO:0007187//GO:0007186//GO:0022410//GO:0017038//GO:0009307	feeding behavior//DNA catabolic process//G-protein coupled receptor signaling pathway, coupled to cyclic nucleotide second messenger//G-protein coupled receptor signaling pathway//circadian sleep/wake cycle process//protein import//DNA restriction-modification system	GO:0009036//GO:0003677//GO:0016499	Type II site-specific deoxyribonuclease activity//DNA binding//orexin receptor activity	GO:0016021//GO:0009359//GO:0016020	integral component of membrane//Type II site-specific deoxyribonuclease complex//membrane	--	--
c61740_g2	GT48;	1	645	557154724	CDI80237.1	138	3.74e-07	hypothetical protein EPH_0008810 [Eimeria praecox]	302692157	XM_003035712.1	191	1.87e-93	Schizophyllum commune H4-8 glycosyltransferase family 48 protein, mRNA	K00706	E2.4.1.34	1,3-beta-glucan synthase	http://www.genome.jp/dbget-bin/www_bget?ko:K00706	O93927	855	1.34e-103	1,3-beta-glucan synthase component FKS1 OS=Cryptococcus neoformans var. grubii serotype A (strain H99 / ATCC 208821 / CBS 10515 / FGSC 9487) GN=FKS1 PE=3 SV=3	PF02364	1,3-beta-glucan synthase component	GO:0005985//GO:0005982//GO:0006075	sucrose metabolic process//starch metabolic process//(1->3)-beta-D-glucan biosynthetic process	GO:0003843	1,3-beta-D-glucan synthase activity	GO:0016020//GO:0000148	membrane//1,3-beta-D-glucan synthase complex	KOG0916	1,3-beta-glucan synthase/callose synthase catalytic subunit
c61741_g1	AA3;	1	2143	546686193	ERL95573.1	1761	0	hypothetical protein D910_12834 [Dendroctonus ponderosae]	--	--	--	--	--	K00109	E1.1.99.2	2-hydroxyglutarate dehydrogenase	http://www.genome.jp/dbget-bin/www_bget?ko:K00109	A7SMW7	1209	3.49e-157	L-2-hydroxyglutarate dehydrogenase, mitochondrial OS=Nematostella vectensis GN=v1g172254 PE=3 SV=1	PF06039//PF00070//PF05834//PF07992//PF01266	Malate:quinone oxidoreductase (Mqo)//Pyridine nucleotide-disulphide oxidoreductase//Lycopene cyclase protein//Pyridine nucleotide-disulphide oxidoreductase//FAD dependent oxidoreductase	GO:0055114//GO:0006090//GO:0016117//GO:0006099	oxidation-reduction process//pyruvate metabolic process//carotenoid biosynthetic process//tricarboxylic acid cycle	GO:0016705//GO:0016491//GO:0050660//GO:0008924	oxidoreductase activity, acting on paired donors, with incorporation or reduction of molecular oxygen//oxidoreductase activity//flavin adenine dinucleotide binding//malate dehydrogenase (quinone) activity	--	--	--	--
c61761_g1	GT41;	1	2343	546678043	ERL88767.1	1145	8.16e-144	hypothetical protein D910_06149 [Dendroctonus ponderosae]	--	--	--	--	--	K11153	RDH12	retinol dehydrogenase 12	http://www.genome.jp/dbget-bin/www_bget?ko:K11153	Q96NR8	369	4.14e-37	Retinol dehydrogenase 12 OS=Homo sapiens GN=RDH12 PE=1 SV=3	PF13174//PF00515//PF13181//PF00106//PF13176	Tetratricopeptide repeat//Tetratricopeptide repeat//Tetratricopeptide repeat//short chain dehydrogenase//Tetratricopeptide repeat	GO:0008152	metabolic process	GO:0016491//GO:0005515	oxidoreductase activity//protein binding	--	--	KOG1208	Dehydrogenases with different specificities (related to short-chain alcohol dehydrogenases)
c61763_g1	PL14;	1	976	676449868	XP_009052193.1	294	8.73e-28	hypothetical protein LOTGIDRAFT_143482 [Lottia gigantea]>gi|556108468|gb|ESO97120.1| hypothetical protein LOTGIDRAFT_143482 [Lottia gigantea]	--	--	--	--	--	--	--	--	--	--	--	--	--	--	--	--	--	--	--	--	--	--	--
c61774_g1	GT27;CBM13;GT2;	3	5384	478250694	ENN71186.1	1944	0	hypothetical protein YQE_12115, partial [Dendroctonus ponderosae]	769857122	XM_011641884.1	155	1.68e-72	PREDICTED: Pogonomyrmex barbatus polypeptide N-acetylgalactosaminyltransferase 5 (LOC105429126), transcript variant X2, mRNA	K00710	GALNT	polypeptide N-acetylgalactosaminyltransferase	http://www.genome.jp/dbget-bin/www_bget?ko:K00710	Q6WV17	1687	0	Polypeptide N-acetylgalactosaminyltransferase 5 OS=Drosophila melanogaster GN=pgant5 PE=2 SV=2	PF08053//PF03498//PF01517	Tryptophanese operon leader peptide//Cytolethal distending toxin A/C family//Hepatitis delta virus delta antigen	GO:0009405//GO:0031554//GO:0031556	pathogenesis//regulation of DNA-templated transcription, termination//transcriptional attenuation by ribosome	GO:0003723	RNA binding	GO:0042025	host cell nucleus	KOG3736	Polypeptide N-acetylgalactosaminyltransferase
c61805_g1	GT50;	1	4300	478260096	ENN79881.1	1221	5.91e-149	hypothetical protein YQE_03700, partial [Dendroctonus ponderosae]	--	--	--	--	--	K03264	EIF6	translation initiation factor 6	http://www.genome.jp/dbget-bin/www_bget?ko:K03264	Q6ZM19	985	5.34e-121	Eukaryotic translation initiation factor 6 OS=Danio rerio GN=eif6 PE=2 SV=1	PF01912//PF05007	eIF-6 family//Mannosyltransferase (PIG-M)	GO:0006506//GO:0042256	GPI anchor biosynthetic process//mature ribosome assembly	GO:0016758//GO:0043022	transferase activity, transferring hexosyl groups//ribosome binding	GO:0016021//GO:0005789	integral component of membrane//endoplasmic reticulum membrane	KOG3185	Translation initiation factor 6 (eIF-6)
c61887_g1	AA6;	1	824	873231219	CEM08867.1	546	1.19e-65	unnamed protein product [Vitrella brassicaformis CCMP3155]	270056450	GU136416.1	771	0	Pleurotus ostreatus clone PO-C031 hypothetical protein mRNA, complete cds	K03809	wrbA	Trp repressor binding protein	http://www.genome.jp/dbget-bin/www_bget?ko:K03809	P42058	681	8.91e-88	Minor allergen Alt a 7 OS=Alternaria alternata GN=ALTA7 PE=1 SV=1	PF00258//PF03358	Flavodoxin//NADPH-dependent FMN reductase	--	--	GO:0010181//GO:0016491	FMN binding//oxidoreductase activity	--	--	KOG3135	1,4-benzoquinone reductase-like; Trp repressor binding protein-like/protoplast-secreted protein
c61912_g1	CE10;	1	3448	189237043	XP_001810887.1	3265	0	PREDICTED: neuroligin-4, Y-linked [Tribolium castaneum]	462336679	APGK01037811.1	113	2.39e-49	Dendroctonus ponderosae Seq01037821, whole genome shotgun sequence	--	--	--	--	Q8N2Q7	893	3.97e-102	Neuroligin-1 OS=Homo sapiens GN=NLGN1 PE=1 SV=2	PF07859	alpha/beta hydrolase fold	GO:0008152	metabolic process	GO:0016787	hydrolase activity	--	--	KOG1516	Carboxylesterase and related proteins
c61953_g2	GH85;	1	2199	546673016	ERL84702.1	1078	2.48e-165	hypothetical protein D910_02127 [Dendroctonus ponderosae]	--	--	--	--	--	K01227	E3.2.1.96	mannosyl-glycoprotein endo-beta-N-acetylglucosaminidase	http://www.genome.jp/dbget-bin/www_bget?ko:K01227	P0C7A1	512	5.9e-71	Cytosolic endo-beta-N-acetylglucosaminidase OS=Gallus gallus GN=ENGASE PE=1 SV=1	PF03644	Glycosyl hydrolase family 85	--	--	GO:0033925	mannosyl-glycoprotein endo-beta-N-acetylglucosaminidase activity	GO:0005737	cytoplasm	KOG2331	Predicted glycosylhydrolase
c62137_g1	CE1;	1	1220	393906440	EFO25064.2	431	1.1e-46	phospholipase/Carboxylesterase [Loa loa]	--	--	--	--	--	K06130	LYPLA2	lysophospholipase II	http://www.genome.jp/dbget-bin/www_bget?ko:K06130	P0CL94	513	1.86e-60	Acyl-protein thioesterase 1 OS=Cryptococcus neoformans var. neoformans serotype D (strain JEC21 / ATCC MYA-565) GN=CNF02430 PE=3 SV=1	PF07859//PF02230	alpha/beta hydrolase fold//Phospholipase/Carboxylesterase	GO:0008152	metabolic process	GO:0016787	hydrolase activity	--	--	KOG2112	Lysophospholipase
c62218_g7	AA3;AA8;	2	2280	642926467	XP_008191970.1	1980	0	PREDICTED: glucose dehydrogenase [FAD, quinone] isoform X1 [Tribolium castaneum]	--	--	--	--	--	K00108	E1.1.99.1, betA, CHDH	choline dehydrogenase	http://www.genome.jp/dbget-bin/www_bget?ko:K00108	P18172	1137	1.29e-143	Glucose dehydrogenase [FAD, quinone] OS=Drosophila pseudoobscura pseudoobscura GN=Gld PE=3 SV=4	PF02254//PF01266//PF00827//PF07992//PF05199//PF00732//PF05834	TrkA-N domain//FAD dependent oxidoreductase//Ribosomal L15//Pyridine nucleotide-disulphide oxidoreductase//GMC oxidoreductase//GMC oxidoreductase//Lycopene cyclase protein	GO:0055114//GO:0006813//GO:0006412//GO:0016117//GO:0042254	oxidation-reduction process//potassium ion transport//translation//carotenoid biosynthetic process//ribosome biogenesis	GO:0016705//GO:0016614//GO:0003735//GO:0050660//GO:0016491	oxidoreductase activity, acting on paired donors, with incorporation or reduction of molecular oxygen//oxidoreductase activity, acting on CH-OH group of donors//structural constituent of ribosome//flavin adenine dinucleotide binding//oxidoreductase activity	GO:0005840	ribosome	--	--
c62220_g1	CBM66;CBM32;	2	10984	546673319	ERL84947.1	5546	0	hypothetical protein D910_02370 [Dendroctonus ponderosae]	817054318	XM_012411486.1	179	1.57e-85	PREDICTED: Athalia rosae neurexin-4 (LOC105692339), transcript variant X2, mRNA	--	--	--	--	Q94887	4496	0	Neurexin-4 OS=Drosophila melanogaster GN=Nrx-IV PE=1 SV=2	PF00754//PF00008//PF00175//PF00246//PF02244//PF08030//PF01648//PF00667	F5/8 type C domain//EGF-like domain//Oxidoreductase NAD-binding domain//Zinc carboxypeptidase//Carboxypeptidase activation peptide//Ferric reductase NAD binding domain//4'-phosphopantetheinyl transferase superfamily//FAD binding domain	GO:0006508//GO:0007155//GO:0009059//GO:0055114//GO:0015940	proteolysis//cell adhesion//macromolecule biosynthetic process//oxidation-reduction process//pantothenate biosynthetic process	GO:0004181//GO:0004180//GO:0000287//GO:0005515//GO:0016491//GO:0008897//GO:0008270	metallocarboxypeptidase activity//carboxypeptidase activity//magnesium ion binding//protein binding//oxidoreductase activity//holo-[acyl-carrier-protein] synthase activity//zinc ion binding	--	--	KOG3516	Neurexin IV
c62230_g1	GH20;	1	2305	478254044	ENN74336.1	1136	1.33e-155	hypothetical protein YQE_09306, partial [Dendroctonus ponderosae]	--	--	--	--	--	K12373	HEXA_B	hexosaminidase	http://www.genome.jp/dbget-bin/www_bget?ko:K12373	P49010	586	1.36e-82	Chitooligosaccharidolytic beta-N-acetylglucosaminidase OS=Bombyx mori PE=1 SV=1	PF01754//PF00728	A20-like zinc finger//Glycosyl hydrolase family 20, catalytic domain	GO:0005975	carbohydrate metabolic process	GO:0003677//GO:0004553//GO:0008270	DNA binding//hydrolase activity, hydrolyzing O-glycosyl compounds//zinc ion binding	--	--	KOG2499	Beta-N-acetylhexosaminidase
c62299_g1	AA7;AA4;	2	1083	405977292	EKC41751.1	198	5.12e-14	6-hydroxy-D-nicotine oxidase [Crassostrea gigas]	--	--	--	--	--	--	--	--	--	--	--	--	--	PF01565//PF08031	FAD binding domain//Berberine and berberine like	GO:0006040//GO:0055114	amino sugar metabolic process//oxidation-reduction process	GO:0008762//GO:0016491//GO:0050660	UDP-N-acetylmuramate dehydrogenase activity//oxidoreductase activity//flavin adenine dinucleotide binding	--	--	--	--
c62398_g1	GT15;	1	765	443733478	ELU17833.1	168	1.76e-11	hypothetical protein CAPTEDRAFT_54547, partial [Capitella teleta]	599396747	XM_007400100.1	99	3.1e-42	Phanerochaete carnosa HHB-10118-sp glycosyltransferase family 15 protein (PHACADRAFT_262938), mRNA	K10967	KTR1_3	alpha 1,2-mannosyltransferase	http://www.genome.jp/dbget-bin/www_bget?ko:K10967	P27810	501	9.77e-59	Alpha-1,2 mannosyltransferase KTR1 OS=Saccharomyces cerevisiae (strain ATCC 204508 / S288c) GN=KTR1 PE=1 SV=1	PF01366//PF01793	Herpesvirus processing and transport protein//Glycolipid 2-alpha-mannosyltransferase	GO:0006486//GO:0016485//GO:0019069//GO:0015031	protein glycosylation//protein processing//viral capsid assembly//protein transport	GO:0000030//GO:0008565	mannosyltransferase activity//protein transporter activity	GO:0016020//GO:0000136	membrane//alpha-1,6-mannosyltransferase complex	KOG4472	Glycolipid 2-alpha-mannosyltransferase (alpha-1,2-mannosyltransferase)
c62406_g1	GT41;	1	3001	478250628	ENN71120.1	4260	0	hypothetical protein YQE_12053, partial [Dendroctonus ponderosae]>gi|546679527|gb|ERL89982.1| hypothetical protein D910_07341 [Dendroctonus ponderosae]	571562221	XM_623888.4	767	0	PREDICTED: Apis mellifera pre-mRNA-processing factor 6-like (LOC551493), mRNA	K12855	PRPF6, PRP6	pre-mRNA-processing factor 6	http://www.genome.jp/dbget-bin/www_bget?ko:K12855	Q91YR7	3316	0	Pre-mRNA-processing factor 6 OS=Mus musculus GN=Prpf6 PE=2 SV=1	PF13181//PF05672//PF00515//PF06424//PF02259//PF05843//PF00428	Tetratricopeptide repeat//MAP7 (E-MAP-115) family//Tetratricopeptide repeat//PRP1 splicing factor, N-terminal//FAT domain//Suppressor of forked protein (Suf)//60s Acidic ribosomal protein	GO:0006414//GO:0042254//GO:0000226//GO:0006397//GO:0000398	translational elongation//ribosome biogenesis//microtubule cytoskeleton organization//mRNA processing//mRNA splicing, via spliceosome	GO:0005515//GO:0003735	protein binding//structural constituent of ribosome	GO:0005874//GO:0005840//GO:0005622//GO:0005634	microtubule//ribosome//intracellular//nucleus	KOG0495	HAT repeat protein
c62409_g1	CE10;	1	3019	332373818	AEE62050.1	978	2e-117	unknown [Dendroctonus ponderosae]	--	--	--	--	--	K03929	pnbA	para-nitrobenzyl esterase	http://www.genome.jp/dbget-bin/www_bget?ko:K03929	P16854	363	1.2e-34	Esterase B1 OS=Culex pipiens GN=B1 PE=3 SV=1	PF02180//PF00326//PF07859	Bcl-2 homology region 4//Prolyl oligopeptidase family//alpha/beta hydrolase fold	GO:0042981//GO:0006508//GO:0008152	regulation of apoptotic process//proteolysis//metabolic process	GO:0008236//GO:0016787	serine-type peptidase activity//hydrolase activity	--	--	KOG1516	Carboxylesterase and related proteins
c62409_g2	CE10;	1	1668	546673050	ERL84730.1	1289	3.65e-169	hypothetical protein D910_02155 [Dendroctonus ponderosae]	--	--	--	--	--	K03929	pnbA	para-nitrobenzyl esterase	http://www.genome.jp/dbget-bin/www_bget?ko:K03929	P35501	615	3.72e-70	Esterase E4 OS=Myzus persicae PE=1 SV=1	PF07859	alpha/beta hydrolase fold	GO:0008152	metabolic process	GO:0016787	hydrolase activity	--	--	KOG1516	Carboxylesterase and related proteins
c62416_g1	GT32;	1	1395	332373546	AEE61914.1	774	2.62e-95	unknown [Dendroctonus ponderosae]>gi|478256727|gb|ENN76908.1| hypothetical protein YQE_06555, partial [Dendroctonus ponderosae]	--	--	--	--	--	--	--	--	--	Q9N291	335	2.27e-33	Lactosylceramide 4-alpha-galactosyltransferase OS=Pan troglodytes GN=A4GALT PE=3 SV=1	PF12919//PF04572	TcdA/TcdB catalytic glycosyltransferase domain//Alpha 1,4-glycosyltransferase conserved region	--	--	GO:0008378//GO:0016757	galactosyltransferase activity//transferase activity, transferring glycosyl groups	GO:0005795	Golgi stack	--	--
c62457_g1	GT39;GT83;	2	685	765553249	KJE93870.1	348	3.31e-34	mannosyltransferase [Capsaspora owczarzaki ATCC 30864]	595779015	XM_007267989.1	64	7.9e-23	Fomitiporia mediterranea MF3/22 glycosyltransferase family 39 protein (FOMMEDRAFT_135090), partial mRNA	K00728	POMT	dolichyl-phosphate-mannose-protein mannosyltransferase	http://www.genome.jp/dbget-bin/www_bget?ko:K00728	O74189	351	6.15e-36	Dolichyl-phosphate-mannose--protein mannosyltransferase 1 OS=Candida albicans (strain SC5314 / ATCC MYA-2876) GN=PMT1 PE=2 SV=1	PF02366	Dolichyl-phosphate-mannose-protein mannosyltransferase	GO:0006493	protein O-linked glycosylation	GO:0000030	mannosyltransferase activity	GO:0000136//GO:0016020	alpha-1,6-mannosyltransferase complex//membrane	KOG3359	Dolichyl-phosphate-mannose:protein O-mannosyl transferase
c62500_g1	GH13;GH70;	2	2115	91081577	XP_975228.1	1456	0	PREDICTED: maltase 2 [Tribolium castaneum]>gi|270006189|gb|EFA02637.1| hypothetical protein TcasGA2_TC008358 [Tribolium castaneum]	643013602	KF116134.1	104	1.47e-44	Uncultured bacterium clone GN8LFNR01C2BTO genomic sequence	K01187	malZ	alpha-glucosidase	http://www.genome.jp/dbget-bin/www_bget?ko:K01187	O16098	1279	2.42e-165	Maltase 1 OS=Drosophila virilis GN=Mal-B1 PE=3 SV=2	PF02324//PF06580//PF00128	Glycosyl hydrolase family 70//Histidine kinase//Alpha amylase, catalytic domain	GO:0000160//GO:0005975//GO:0009250//GO:0016310	phosphorelay signal transduction system//carbohydrate metabolic process//glucan biosynthetic process//phosphorylation	GO:0043169//GO:0000155//GO:0003824//GO:0046527	cation binding//phosphorelay sensor kinase activity//catalytic activity//glucosyltransferase activity	GO:0009365//GO:0016021	protein histidine kinase complex//integral component of membrane	KOG0471	Alpha-amylase
c62510_g1	CE10;	1	3770	478260236	ENN79997.1	2910	0	hypothetical protein YQE_03571, partial [Dendroctonus ponderosae]	643015662	KF117159.1	141	7.11e-65	Uncultured bacterium clone GN6PMVS02ICPE0 genomic sequence	K01050	BCHE	cholinesterase	http://www.genome.jp/dbget-bin/www_bget?ko:K01050	Q86GC8	2147	0	Acetylcholinesterase OS=Culex pipiens GN=ACHE1 PE=2 SV=2	PF07859	alpha/beta hydrolase fold	GO:0008152	metabolic process	GO:0016787	hydrolase activity	--	--	KOG4389	Acetylcholinesterase/Butyrylcholinesterase
c62519_g1	GT1;GT28;	2	1989	546674231	ERL85659.1	2143	0	hypothetical protein D910_03076 [Dendroctonus ponderosae]	--	--	--	--	--	--	--	--	--	P36514	651	9.32e-75	UDP-glucuronosyltransferase 2C1 (Fragment) OS=Oryctolagus cuniculus GN=UGT2C1 PE=2 SV=1	PF00201//PF04101	UDP-glucoronosyl and UDP-glucosyl transferase//Glycosyltransferase family 28 C-terminal domain	GO:0008152//GO:0030259//GO:0005975	metabolic process//lipid glycosylation//carbohydrate metabolic process	GO:0016758//GO:0030246	transferase activity, transferring hexosyl groups//carbohydrate binding	--	--	KOG1192	UDP-glucuronosyl and UDP-glucosyl transferase
c62564_g1	GH4;	1	1289	546678980	ERL89513.1	1375	0	hypothetical protein D910_06879 [Dendroctonus ponderosae]	--	--	--	--	--	K00016	LDH, ldh	L-lactate dehydrogenase	http://www.genome.jp/dbget-bin/www_bget?ko:K00016	Q95028	1021	6.95e-135	L-lactate dehydrogenase OS=Drosophila melanogaster GN=ImpL3 PE=2 SV=1	PF02737//PF00056//PF02866//PF02056//PF03721	3-hydroxyacyl-CoA dehydrogenase, NAD binding domain//lactate/malate dehydrogenase, NAD binding domain//lactate/malate dehydrogenase, alpha/beta C-terminal domain//Family 4 glycosyl hydrolase//UDP-glucose/GDP-mannose dehydrogenase family, NAD binding domain	GO:0006550//GO:0006568//GO:0006554//GO:0006631//GO:0055114//GO:0006574//GO:0005975//GO:0006552//GO:0018874//GO:0006633	isoleucine catabolic process//tryptophan metabolic process//lysine catabolic process//fatty acid metabolic process//oxidation-reduction process//valine catabolic process//carbohydrate metabolic process//leucine catabolic process//benzoate metabolic process//fatty acid biosynthetic process	GO:0004553//GO:0016616//GO:0003857//GO:0016491//GO:0051287	hydrolase activity, hydrolyzing O-glycosyl compounds//oxidoreductase activity, acting on the CH-OH group of donors, NAD or NADP as acceptor//3-hydroxyacyl-CoA dehydrogenase activity//oxidoreductase activity//NAD binding	--	--	KOG1495	Lactate dehydrogenase
c62602_g1	GH48;	1	2125	332376899	AEE63589.1	2045	0	unknown [Dendroctonus ponderosae]	--	--	--	--	--	--	--	--	--	P50899	1451	0	Exoglucanase B OS=Cellulomonas fimi (strain ATCC 484 / DSM 20113 / JCM 1341 / NBRC 15513 / NCIMB 8980 / NCTC 7547) GN=cbhB PE=1 SV=1	PF02011	Glycosyl hydrolase family 48	GO:0005985//GO:0030245//GO:0005975//GO:0005982	sucrose metabolic process//cellulose catabolic process//carbohydrate metabolic process//starch metabolic process	GO:0008810//GO:0004553	cellulase activity//hydrolase activity, hydrolyzing O-glycosyl compounds	--	--	--	--
c62628_g1	GH31;	1	3258	478254674	ENN74915.1	3018	0	hypothetical protein YQE_08493, partial [Dendroctonus ponderosae]>gi|546676097|gb|ERL87164.1| hypothetical protein D910_04564 [Dendroctonus ponderosae]	--	--	--	--	--	--	--	--	--	Q69ZQ1	706	5.44e-78	Uncharacterized family 31 glucosidase KIAA1161 OS=Mus musculus GN=Kiaa1161 PE=1 SV=2	PF01055//PF12297	Glycosyl hydrolases family 31//Ellis van Creveld protein 2 like protein	GO:0005975//GO:0007224	carbohydrate metabolic process//smoothened signaling pathway	GO:0004553	hydrolase activity, hydrolyzing O-glycosyl compounds	--	--	KOG1065	Maltase glucoamylase and related hydrolases, glycosyl hydrolase family 31
c62652_g1	CE10;	1	1924	478259687	ENN79531.1	866	7.31e-97	hypothetical protein YQE_03994, partial [Dendroctonus ponderosae]	--	--	--	--	--	--	--	--	--	--	--	--	--	--	--	--	--	--	--	--	--	--	--
c62777_g1	CE10;CE1;	2	1011	332376983	AEE63631.1	486	1.19e-52	unknown [Dendroctonus ponderosae]	--	--	--	--	--	K12298	CEL	bile salt-stimulated lipase	http://www.genome.jp/dbget-bin/www_bget?ko:K12298	B2D0J5	309	5.25e-30	Venom carboxylesterase-6 OS=Apis mellifera PE=2 SV=1	PF07859//PF03403	alpha/beta hydrolase fold//Platelet-activating factor acetylhydrolase, isoform II	GO:0008152//GO:0016042//GO:0046486	metabolic process//lipid catabolic process//glycerolipid metabolic process	GO:0016787//GO:0003847	hydrolase activity//1-alkyl-2-acetylglycerophosphocholine esterase activity	GO:0008247	1-alkyl-2-acetylglycerophosphocholine esterase complex	KOG1516	Carboxylesterase and related proteins
c6281_g1	GT41;	1	454	156543124	XP_001605583.1	167	4.27e-11	PREDICTED: RNA polymerase-associated protein CTR9 homolog [Nasonia vitripennis]	--	--	--	--	--	--	--	--	--	O42668	209	6.43e-18	Tetratricopeptide repeat protein 1 OS=Schizosaccharomyces pombe (strain 972 / ATCC 24843) GN=tpr1 PE=1 SV=1	PF00515//PF13181//PF13174	Tetratricopeptide repeat//Tetratricopeptide repeat//Tetratricopeptide repeat	--	--	GO:0005515	protein binding	--	--	KOG2002	TPR-containing nuclear phosphoprotein that regulates K(+) uptake
c62825_g1	GT41;	1	4559	478256117	ENN76316.1	1597	0	hypothetical protein YQE_07279, partial [Dendroctonus ponderosae]	--	--	--	--	--	K14792	RRP5, PDCD11	rRNA biogenesis protein RRP5	http://www.genome.jp/dbget-bin/www_bget?ko:K14792	Q14690	524	4.74e-52	Protein RRP5 homolog OS=Homo sapiens GN=PDCD11 PE=1 SV=3	PF00575//PF13181//PF00515//PF05843//PF13174	S1 RNA binding domain//Tetratricopeptide repeat//Tetratricopeptide repeat//Suppressor of forked protein (Suf)//Tetratricopeptide repeat	GO:0006397	mRNA processing	GO:0005515//GO:0003723	protein binding//RNA binding	GO:0005634	nucleus	KOG1070	rRNA processing protein Rrp5
c62847_g1	CBM14;	1	2446	546672615	ERL84411.1	390	1.08e-35	hypothetical protein D910_01844 [Dendroctonus ponderosae]	--	--	--	--	--	--	--	--	--	--	--	--	--	--	--	--	--	--	--	--	--	--	--
c62854_g1	CBM14;	1	268	546681709	ERL91746.1	117	4.93e-06	hypothetical protein D910_09072 [Dendroctonus ponderosae]	--	--	--	--	--	--	--	--	--	--	--	--	--	PF15306//PF01607//PF05887	LIN37//Chitin binding Peritrophin-A domain//Procyclic acidic repetitive protein (PARP)	GO:0006030//GO:0007049	chitin metabolic process//cell cycle	GO:0008061	chitin binding	GO:0017053//GO:0016020//GO:0005576	transcriptional repressor complex//membrane//extracellular region	--	--
c62854_g2	CBM14;	1	638	546681710	ERL91747.1	132	8.84e-07	hypothetical protein D910_09073 [Dendroctonus ponderosae]	--	--	--	--	--	--	--	--	--	--	--	--	--	PF01607	Chitin binding Peritrophin-A domain	GO:0006030	chitin metabolic process	GO:0008061	chitin binding	GO:0005576	extracellular region	--	--
c62913_g1	AA3;	1	1653	736298108	XP_010792160.1	974	7.1e-121	PREDICTED: squalene monooxygenase [Notothenia coriiceps]	802600155	XM_012217406.1	38	5.57e-08	PREDICTED: Jatropha curcas squalene monooxygenase-like (LOC105634542), mRNA	K00511	SQLE, ERG1	squalene monooxygenase	http://www.genome.jp/dbget-bin/www_bget?ko:K00511	P52019	878	1.54e-108	Squalene monooxygenase OS=Mus musculus GN=Sqle PE=2 SV=1	PF07992//PF01266//PF08491//PF05834	Pyridine nucleotide-disulphide oxidoreductase//FAD dependent oxidoreductase//Squalene epoxidase//Lycopene cyclase protein	GO:0006694//GO:0055114//GO:0016117//GO:0016114	steroid biosynthetic process//oxidation-reduction process//carotenoid biosynthetic process//terpenoid biosynthetic process	GO:0016705//GO:0050660//GO:0016491//GO:0004506	oxidoreductase activity, acting on paired donors, with incorporation or reduction of molecular oxygen//flavin adenine dinucleotide binding//oxidoreductase activity//squalene monooxygenase activity	GO:0016021	integral component of membrane	KOG1298	Squalene monooxygenase
c62937_g2	GH29;	1	1539	332375759	AEE63020.1	1651	0	unknown [Dendroctonus ponderosae]	643036753	KF127647.1	106	8.19e-46	Uncultured bacterium clone GYQASSE01CCFA3 genomic sequence	K01206	FUCA	alpha-L-fucosidase	http://www.genome.jp/dbget-bin/www_bget?ko:K01206	C3YWU0	1369	0	Alpha-L-fucosidase OS=Branchiostoma floridae GN=BRAFLDRAFT_56888 PE=3 SV=2	PF01120	Alpha-L-fucosidase	GO:0005975	carbohydrate metabolic process	GO:0004560	alpha-L-fucosidase activity	--	--	--	--
c62989_g1	GT66;	1	2393	443722096	ELU11110.1	2097	0	hypothetical protein CAPTEDRAFT_179664 [Capitella teleta]	597933707	XM_007321136.1	430	0	Serpula lacrymans var. lacrymans S7.9 glycosyltransferase family 66 protein (SERLADRAFT_473761), mRNA	K07151	STT3	dolichyl-diphosphooligosaccharide--protein glycosyltransferase	http://www.genome.jp/dbget-bin/www_bget?ko:K07151	O94335	2299	0	Dolichyl-diphosphooligosaccharide--protein glycosyltransferase subunit stt3 OS=Schizosaccharomyces pombe (strain 972 / ATCC 24843) GN=stt3 PE=3 SV=1	PF02516//PF03229	Oligosaccharyl transferase STT3 subunit//Alphavirus glycoprotein J	GO:0019050//GO:0006486	suppression by virus of host apoptotic process//protein glycosylation	GO:0004576	oligosaccharyl transferase activity	GO:0016020//GO:0008250	membrane//oligosaccharyltransferase complex	KOG2292	Oligosaccharyltransferase, STT3 subunit
c63009_g1	GH3;	1	1114	340370204	XP_003383636.1	541	4.91e-59	PREDICTED: probable beta-D-xylosidase 2 [Amphimedon queenslandica]	--	--	--	--	--	--	--	--	--	B0XP71	847	3.96e-104	Probable exo-1,4-beta-xylosidase xlnD OS=Neosartorya fumigata (strain CEA10 / CBS 144.89 / FGSC A1163) GN=xlnD PE=3 SV=1	PF01915//PF08272	Glycosyl hydrolase family 3 C-terminal domain//Topoisomerase I zinc-ribbon-like	GO:0006265//GO:0005975	DNA topological change//carbohydrate metabolic process	GO:0003677//GO:0004553//GO:0003918	DNA binding//hydrolase activity, hydrolyzing O-glycosyl compounds//DNA topoisomerase type II (ATP-hydrolyzing) activity	GO:0005694	chromosome	--	--
c63106_g3	GT27;GT2;CBM13;GT7;	4	2391	546685812	ERL95255.1	1340	3.7e-173	hypothetical protein D910_12522 [Dendroctonus ponderosae]	766941714	XM_011505203.1	56	8e-18	PREDICTED: Ceratosolen solmsi marchali polypeptide N-acetylgalactosaminyltransferase 35A (LOC105366682), transcript variant X2, mRNA	K00710	GALNT	polypeptide N-acetylgalactosaminyltransferase	http://www.genome.jp/dbget-bin/www_bget?ko:K00710	Q6WV20	825	1.37e-97	Polypeptide N-acetylgalactosaminyltransferase 1 OS=Drosophila melanogaster GN=GalNAc-T1 PE=2 SV=2	--	--	--	--	--	--	--	--	KOG3736	Polypeptide N-acetylgalactosaminyltransferase
c63239_g1	CE1;CE10;	2	2001	478258075	ENN78213.1	2234	0	hypothetical protein YQE_05365, partial [Dendroctonus ponderosae]	--	--	--	--	--	K08674	FAP	fibroblast activation protein, alpha	http://www.genome.jp/dbget-bin/www_bget?ko:K08674	B1A4F7	750	2.26e-86	Venom dipeptidyl peptidase 4 OS=Vespula vulgaris PE=1 SV=1	PF00930//PF07415//PF00326//PF07859//PF00346//PF02129//PF03403	Dipeptidyl peptidase IV (DPP IV) N-terminal region//Gammaherpesvirus latent membrane protein (LMP2) protein//Prolyl oligopeptidase family//alpha/beta hydrolase fold//Respiratory-chain NADH dehydrogenase, 49 Kd subunit//X-Pro dipeptidyl-peptidase (S15 family)//Platelet-activating factor acetylhydrolase, isoform II	GO:0055114//GO:0008152//GO:0006508//GO:0046486//GO:0019042//GO:0016042	oxidation-reduction process//metabolic process//proteolysis//glycerolipid metabolic process//viral latency//lipid catabolic process	GO:0008236//GO:0003847//GO:0016651//GO:0048038//GO:0004177//GO:0016787//GO:0051287	serine-type peptidase activity//1-alkyl-2-acetylglycerophosphocholine esterase activity//oxidoreductase activity, acting on NAD(P)H//quinone binding//aminopeptidase activity//hydrolase activity//NAD binding	GO:0033644//GO:0008247//GO:0016020	host cell membrane//1-alkyl-2-acetylglycerophosphocholine esterase complex//membrane	KOG2100	Dipeptidyl aminopeptidase
c63239_g2	CE1;CE10;	2	1430	478258075	ENN78213.1	1746	0	hypothetical protein YQE_05365, partial [Dendroctonus ponderosae]	--	--	--	--	--	--	--	--	--	Q6Q629	565	2.31e-62	Inactive dipeptidyl peptidase 10 OS=Rattus norvegicus GN=Dpp10 PE=1 SV=1	PF00930	Dipeptidyl peptidase IV (DPP IV) N-terminal region	GO:0006508	proteolysis	--	--	GO:0016020	membrane	KOG2100	Dipeptidyl aminopeptidase
c63260_g2	CBM44;	1	4306	642930787	XP_008196091.1	3222	0	PREDICTED: dyslexia-associated protein KIAA0319-like protein [Tribolium castaneum]>gi|642930789|ref|XP_008196092.1| PREDICTED: dyslexia-associated protein KIAA0319-like protein [Tribolium castaneum]>gi|270011970|gb|EFA08418.1| hypothetical protein TcasGA2_TC006065 [Tribolium castaneum]	--	--	--	--	--	--	--	--	--	Q8K135	1196	1.33e-140	Dyslexia-associated protein KIAA0319-like protein OS=Mus musculus GN=Kiaa0319l PE=2 SV=1	PF00028//PF00008	Cadherin domain//EGF-like domain	GO:0007156	homophilic cell adhesion via plasma membrane adhesion molecules	GO:0005515//GO:0005509	protein binding//calcium ion binding	GO:0016020	membrane	--	--
c63293_g1	GH15;	1	5871	546682921	ERL92800.1	3856	0	hypothetical protein D910_10108 [Dendroctonus ponderosae]	571501103	XM_006561961.1	287	7.67e-146	PREDICTED: Apis mellifera probable phosphorylase b kinase regulatory subunit beta-like (LOC725560), mRNA	K07190	PHKA_B	phosphorylase kinase alpha/beta subunit	http://www.genome.jp/dbget-bin/www_bget?ko:K07190	Q9VLS1	3272	0	Probable phosphorylase b kinase regulatory subunit beta OS=Drosophila melanogaster GN=CG8475 PE=2 SV=2	PF00059//PF00723//PF05158	Lectin C-type domain//Glycosyl hydrolases family 15//RNA polymerase Rpc34 subunit	GO:0006144//GO:0005976//GO:0006206//GO:0006351//GO:0005975	purine nucleobase metabolic process//polysaccharide metabolic process//pyrimidine nucleobase metabolic process//transcription, DNA-templated//carbohydrate metabolic process	GO:0003677//GO:0030246//GO:0004553//GO:0003899	DNA binding//carbohydrate binding//hydrolase activity, hydrolyzing O-glycosyl compounds//DNA-directed RNA polymerase activity	GO:0005730	nucleolus	KOG3635	Phosphorylase kinase
c63357_g1	GT41;	1	1395	339247977	XP_003375622.1	326	3.09e-30	DnaJ protein subfamily C member 3 [Trichinella spiralis]>gi|316971029|gb|EFV54872.1| DnaJ protein subfamily C member 3 [Trichinella spiralis]	615464720	XM_007599001.1	36	6.06e-07	Colletotrichum fioriniae PJ7 DnaJ domain-containing protein mRNA	K09523	DNAJC3	DnaJ homolog subfamily C member 3	http://www.genome.jp/dbget-bin/www_bget?ko:K09523	Q9R0T3	294	1.96e-27	DnaJ homolog subfamily C member 3 OS=Rattus norvegicus GN=Dnajc3 PE=2 SV=3	PF00515//PF13176//PF13181	Tetratricopeptide repeat//Tetratricopeptide repeat//Tetratricopeptide repeat	--	--	GO:0005515	protein binding	--	--	KOG0624	dsRNA-activated protein kinase inhibitor P58, contains TPR and DnaJ domains
c63365_g1	GT41;	1	8920	91081191	XP_975602.1	3517	0	PREDICTED: N-alpha-acetyltransferase 16, NatA auxiliary subunit isoform X2 [Tribolium castaneum]>gi|270006047|gb|EFA02495.1| hypothetical protein TcasGA2_TC008190 [Tribolium castaneum]	827538571	XM_004922583.2	193	2.1e-93	PREDICTED: Bombyx mori N-alpha-acetyltransferase 15, NatA auxiliary subunit (LOC101738328), mRNA	K00670	E2.3.1.88	peptide alpha-N-acetyltransferase	http://www.genome.jp/dbget-bin/www_bget?ko:K00670	Q6N069	2522	0	N-alpha-acetyltransferase 16, NatA auxiliary subunit OS=Homo sapiens GN=NAA16 PE=1 SV=2	PF05645//PF00067//PF00515//PF13176//PF13181//PF13174	RNA polymerase III subunit RPC82//Cytochrome P450//Tetratricopeptide repeat//Tetratricopeptide repeat//Tetratricopeptide repeat//Tetratricopeptide repeat	GO:0055114//GO:0006351//GO:0006206//GO:0006144	oxidation-reduction process//transcription, DNA-templated//pyrimidine nucleobase metabolic process//purine nucleobase metabolic process	GO:0016705//GO:0020037//GO:0003899//GO:0005506//GO:0003677//GO:0005515	oxidoreductase activity, acting on paired donors, with incorporation or reduction of molecular oxygen//heme binding//DNA-directed RNA polymerase activity//iron ion binding//DNA binding//protein binding	GO:0005730	nucleolus	KOG1156	N-terminal acetyltransferase
c63397_g1	GT41;	1	5743	546676276	ERL87322.1	1104	6.87e-124	hypothetical protein D910_04717 [Dendroctonus ponderosae]	195389549	XM_002053403.1	51	1.17e-14	Drosophila virilis GJ23878 (Dvir\GJ23878), mRNA	--	--	--	--	Q9VGU5	595	1.64e-61	Tetratricopeptide repeat protein 14 homolog OS=Drosophila melanogaster GN=CG6621 PE=1 SV=2	PF13174//PF13176//PF13181//PF08533//PF00515//PF09726	Tetratricopeptide repeat//Tetratricopeptide repeat//Tetratricopeptide repeat//Beta-galactosidase C-terminal domain//Tetratricopeptide repeat//Transmembrane protein	GO:0006027//GO:0046486//GO:0006012//GO:0006687	glycosaminoglycan catabolic process//glycerolipid metabolic process//galactose metabolic process//glycosphingolipid metabolic process	GO:0004565//GO:0005515	beta-galactosidase activity//protein binding	GO:0009341//GO:0016021	beta-galactosidase complex//integral component of membrane	KOG1127	TPR repeat-containing protein
c63433_g1	GT31;GT67;	2	2351	91079971	XP_969899.1	621	3.72e-70	PREDICTED: beta-1,3-galactosyltransferase 5 [Tribolium castaneum]>gi|270004606|gb|EFA01054.1| hypothetical protein TcasGA2_TC003970 [Tribolium castaneum]	--	--	--	--	--	K07820	B3GALT2	beta-1,3-galactosyltransferase 2	http://www.genome.jp/dbget-bin/www_bget?ko:K07820	Q9MYM7	349	2.14e-34	Beta-1,3-galactosyltransferase 1 OS=Pongo pygmaeus GN=B3GALT1 PE=3 SV=1	PF01762//PF08038//PF02434	Galactosyltransferase//TOM7 family//Fringe-like	GO:0006486//GO:0030150	protein glycosylation//protein import into mitochondrial matrix	GO:0016757//GO:0008378	transferase activity, transferring glycosyl groups//galactosyltransferase activity	GO:0016020//GO:0005742	membrane//mitochondrial outer membrane translocase complex	KOG2287	Galactosyltransferases
c63469_g1	GT49;	1	1692	478252179	ENN72607.1	1632	0	hypothetical protein YQE_10707, partial [Dendroctonus ponderosae]	--	--	--	--	--	K00741	B3GNT1, B3GNT2	N-acetyllactosaminide beta-1,3-N-acetylglucosaminyltransferase	http://www.genome.jp/dbget-bin/www_bget?ko:K00741	O43505	355	2.04e-35	Beta-1,4-glucuronyltransferase 1 OS=Homo sapiens GN=B4GAT1 PE=1 SV=1	--	--	--	--	--	--	--	--	KOG3765	Predicted glycosyltransferase
c63506_g1	GT27;CBM13;GT2;	3	2301	189236651	XP_969621.2	2309	0	PREDICTED: polypeptide N-acetylgalactosaminyltransferase 2 [Tribolium castaneum]>gi|270005204|gb|EFA01652.1| hypothetical protein TcasGA2_TC007223 [Tribolium castaneum]	643027790	KF123198.1	100	2.67e-42	Uncultured bacterium clone GYQASSE02HA91L genomic sequence	K00710	GALNT	polypeptide N-acetylgalactosaminyltransferase	http://www.genome.jp/dbget-bin/www_bget?ko:K00710	Q6WV19	1845	0	Polypeptide N-acetylgalactosaminyltransferase 2 OS=Drosophila melanogaster GN=pgant2 PE=2 SV=2	--	--	GO:0006486	protein glycosylation	GO:0016757	transferase activity, transferring glycosyl groups	GO:0005794//GO:0016021	Golgi apparatus//integral component of membrane	KOG3736	Polypeptide N-acetylgalactosaminyltransferase
c63619_g1	PL10;	1	1755	697492141	XP_009676388.1	1355	9.87e-177	PREDICTED: lanosterol synthase, partial [Struthio camelus australis]	--	--	--	--	--	K01852	E5.4.99.7, LSS, ERG7	lanosterol synthase	http://www.genome.jp/dbget-bin/www_bget?ko:K01852	Q96WJ0	1501	0	Lanosterol synthase OS=Pneumocystis carinii GN=ERG7 PE=2 SV=1	PF07678//PF00432	A-macroglobulin complement component//Prenyltransferase and squalene oxidase repeat	--	--	GO:0003824	catalytic activity	GO:0005615	extracellular space	KOG0497	Oxidosqualene-lanosterol cyclase and related proteins
c63626_g1	GH16;	1	1209	557132942	AGZ87936.1	559	5.68e-65	PEGase1 [Physarum polycephalum]	--	--	--	--	--	--	--	--	--	Q9USW3	587	3.31e-69	Probable glycosidase C21B10.07 OS=Schizosaccharomyces pombe (strain 972 / ATCC 24843) GN=SPBC21B10.07 PE=3 SV=1	PF00741//PF00722	Gas vesicle protein//Glycosyl hydrolases family 16	GO:0005975	carbohydrate metabolic process	GO:0005198//GO:0004553	structural molecule activity//hydrolase activity, hydrolyzing O-glycosyl compounds	GO:0012506	vesicle membrane	--	--
c63633_g1	GH18;CBM2;	2	740	754352713	XP_004342896.2	222	1.96e-17	chitinase [Capsaspora owczarzaki ATCC 30864]	--	--	--	--	--	--	--	--	--	P48827	200	1.94e-16	Endochitinase 42 OS=Trichoderma harzianum GN=chit42 PE=1 SV=1	PF00704	Glycosyl hydrolases family 18	GO:0005975	carbohydrate metabolic process	GO:0004553	hydrolase activity, hydrolyzing O-glycosyl compounds	--	--	KOG2806	Chitinase
c63633_g2	GH18;CBM2;	2	697	765557442	KJE97718.1	230	1.89e-18	chitinase [Capsaspora owczarzaki ATCC 30864]	599116412	XM_007386116.1	36	2.96e-07	Punctularia strigosozonata HHB-11173 SS5 chitinase (PUNSTDRAFT_72072), partial mRNA	--	--	--	--	P20533	222	4.27e-19	Chitinase A1 OS=Bacillus circulans GN=chiA1 PE=1 SV=1	PF00704//PF03664	Glycosyl hydrolases family 18//Glycosyl hydrolase family 62	GO:0009117//GO:0005975//GO:0046373	nucleotide metabolic process//carbohydrate metabolic process//L-arabinose metabolic process	GO:0046556//GO:0004553	alpha-L-arabinofuranosidase activity//hydrolase activity, hydrolyzing O-glycosyl compounds	--	--	KOG2806	Chitinase
c63694_g1	GH71;GH99;	2	1505	470431076	XP_004338362.1	375	1.22e-36	mutanase [Acanthamoeba castellanii str. Neff]>gi|440795213|gb|ELR16349.1| mutanase [Acanthamoeba castellanii str. Neff]	--	--	--	--	--	--	--	--	--	O13716	636	4.33e-75	Glucan endo-1,3-alpha-glucosidase agn1 OS=Schizosaccharomyces pombe (strain 972 / ATCC 24843) GN=agn1 PE=1 SV=2	--	--	--	--	--	--	--	--	--	--
c63744_g1	AA2;	1	1274	857979760	CEO94418.1	817	5.03e-102	hypothetical protein PBRA_000203, partial [Plasmodiophora brassicae]	302680041	XM_003029657.1	220	2.86e-109	Schizophyllum commune H4-8 hypothetical protein, mRNA	K00428	E1.11.1.5	cytochrome c peroxidase	http://www.genome.jp/dbget-bin/www_bget?ko:K00428	P0CP54	1119	4.84e-149	Cytochrome c peroxidase, mitochondrial OS=Cryptococcus neoformans var. neoformans serotype D (strain JEC21 / ATCC MYA-565) GN=CCP1 PE=3 SV=1	PF00141	Peroxidase	GO:0055114//GO:0006804//GO:0006979	oxidation-reduction process//obsolete peroxidase reaction//response to oxidative stress	GO:0004601//GO:0020037	peroxidase activity//heme binding	--	--	--	--
c63820_g1	GT41;	1	1348	668460102	KFB47810.1	502	2.25e-54	AGAP008985-PA-like protein [Anopheles sinensis]	--	--	--	--	--	K09527	DNAJC7	DnaJ homolog subfamily C member 7	http://www.genome.jp/dbget-bin/www_bget?ko:K09527	Q9HGM9	558	8.91e-64	DnaJ homolog subfamily C member 7 homolog OS=Schizosaccharomyces pombe (strain 972 / ATCC 24843) GN=SPBC543.02c PE=3 SV=1	PF13181//PF02321//PF00515	Tetratricopeptide repeat//Outer membrane efflux protein//Tetratricopeptide repeat	GO:0006810	transport	GO:0005515//GO:0005215	protein binding//transporter activity	--	--	KOG0550	Molecular chaperone (DnaJ superfamily)
c63852_g1	CBM32;	1	492	270003122	EEZ99569.1	416	4.13e-48	hypothetical protein TcasGA2_TC001553 [Tribolium castaneum]	--	--	--	--	--	K05125	DDR2, TKT	discoidin domain receptor family member 2	http://www.genome.jp/dbget-bin/www_bget?ko:K05125	Q16832	194	5.5e-16	Discoidin domain-containing receptor 2 OS=Homo sapiens GN=DDR2 PE=1 SV=2	PF00754	F5/8 type C domain	GO:0007155	cell adhesion	--	--	--	--	KOG1094	Discoidin domain receptor DDR1
c63852_g3	CBM32;	1	1703	642915798	XP_008200082.1	1890	0	PREDICTED: discoidin domain-containing receptor 2-like [Tribolium castaneum]	--	--	--	--	--	K05125	DDR2, TKT	discoidin domain receptor family member 2	http://www.genome.jp/dbget-bin/www_bget?ko:K05125	Q16832	439	1.14e-44	Discoidin domain-containing receptor 2 OS=Homo sapiens GN=DDR2 PE=1 SV=2	PF08111	Pea-VEAacid family	GO:0007218	neuropeptide signaling pathway	GO:0005184	neuropeptide hormone activity	GO:0005576	extracellular region	KOG1094	Discoidin domain receptor DDR1
c63884_g1	GT1;GT28;	2	2062	478250173	ENN70676.1	1579	0	hypothetical protein YQE_12621, partial [Dendroctonus ponderosae]	--	--	--	--	--	--	--	--	--	Q88168	580	2e-64	Ecdysteroid UDP-glucosyltransferase OS=Spodoptera littoralis nuclear polyhedrosis virus GN=EGT PE=3 SV=1	PF04101//PF00201	Glycosyltransferase family 28 C-terminal domain//UDP-glucoronosyl and UDP-glucosyl transferase	GO:0005975//GO:0030259//GO:0008152	carbohydrate metabolic process//lipid glycosylation//metabolic process	GO:0030246//GO:0016758	carbohydrate binding//transferase activity, transferring hexosyl groups	--	--	KOG1192	UDP-glucuronosyl and UDP-glucosyl transferase
c63935_g1	CE10;	1	4602	642921981	XP_008192968.1	2555	0	PREDICTED: neuroligin-3 [Tribolium castaneum]	--	--	--	--	--	--	--	--	--	Q8N0W4	848	4.8e-95	Neuroligin-4, X-linked OS=Homo sapiens GN=NLGN4X PE=1 SV=1	PF07859	alpha/beta hydrolase fold	GO:0008152	metabolic process	GO:0016787	hydrolase activity	--	--	KOG1516	Carboxylesterase and related proteins
c64007_g1	AA3;AA8;	2	1063	294944801	XP_002784437.1	845	3.76e-108	conserved hypothetical protein [Perkinsus marinus ATCC 50983]>gi|239897471|gb|EER16233.1| conserved hypothetical protein [Perkinsus marinus ATCC 50983]	807750276	XM_012324543.1	219	8.56e-109	Fibroporia radiculosa predicted protein partial mRNA	K03146	THI4, THI1	thiamine thiazole synthase	http://www.genome.jp/dbget-bin/www_bget?ko:K03146	A8NSD1	1315	0	Thiamine thiazole synthase OS=Coprinopsis cinerea (strain Okayama-7 / 130 / ATCC MYA-4618 / FGSC 9003) GN=CC1G_04976 PE=3 SV=2	PF07992//PF01266//PF01134//PF05834	Pyridine nucleotide-disulphide oxidoreductase//FAD dependent oxidoreductase//Glucose inhibited division protein A//Lycopene cyclase protein	GO:0055114//GO:0016117//GO:0008033	oxidation-reduction process//carotenoid biosynthetic process//tRNA processing	GO:0050660//GO:0016491//GO:0016705	flavin adenine dinucleotide binding//oxidoreductase activity//oxidoreductase activity, acting on paired donors, with incorporation or reduction of molecular oxygen	--	--	KOG2960	Protein involved in thiamine biosynthesis and DNA damage tolerance
c64027_g1	AA7;	1	6196	91094133	XP_966520.1	2132	0	PREDICTED: delta(24)-sterol reductase [Tribolium castaneum]>gi|270010866|gb|EFA07314.1| hypothetical protein TcasGA2_TC015907 [Tribolium castaneum]	820837438	XM_012494317.1	140	4.22e-64	PREDICTED: Apis florea 40S ribosomal protein S17 (LOC100871405), mRNA	--	--	--	--	Q3T0R7	1159	2.83e-141	3-ketoacyl-CoA thiolase, mitochondrial OS=Bos taurus GN=ACAA2 PE=2 SV=1	PF02803//PF04147//PF00833//PF00108//PF01565	Thiolase, C-terminal domain//Nop14-like family//Ribosomal S17//Thiolase, N-terminal domain//FAD binding domain	GO:0055114//GO:0008152//GO:0006412//GO:0042254//GO:0006040	oxidation-reduction process//metabolic process//translation//ribosome biogenesis//amino sugar metabolic process	GO:0008762//GO:0016491//GO:0050660//GO:0016747//GO:0003735	UDP-N-acetylmuramate dehydrogenase activity//oxidoreductase activity//flavin adenine dinucleotide binding//transferase activity, transferring acyl groups other than amino-acyl groups//structural constituent of ribosome	GO:0032040//GO:0005840//GO:0005622	small-subunit processome//ribosome//intracellular	KOG1262	FAD-binding protein DIMINUTO
c64161_g1	CE7;CE10;	2	2181	546678969	ERL89502.1	926	1.15e-114	hypothetical protein D910_06868 [Dendroctonus ponderosae]	--	--	--	--	--	--	--	--	--	Q08C93	376	1.09e-37	Monoacylglycerol lipase ABHD12 OS=Danio rerio GN=abhd12 PE=2 SV=1	PF07859	alpha/beta hydrolase fold	GO:0008152	metabolic process	GO:0016787	hydrolase activity	--	--	--	--
c64192_g1	GH45;	1	867	315570484	ADU33246.1	767	1.24e-98	endo-beta-1,4-glucanase [Sitophilus oryzae]	--	--	--	--	--	--	--	--	--	O97401	571	1.72e-70	Endoglucanase OS=Phaedon cochleariae PE=2 SV=1	PF02015	Glycosyl hydrolase family 45	GO:0005985//GO:0005975//GO:0005982	sucrose metabolic process//carbohydrate metabolic process//starch metabolic process	GO:0008810	cellulase activity	--	--	--	--
c64250_g1	AA8;	1	1331	873235207	CEM00861.1	242	5.51e-19	unnamed protein product [Vitrella brassicaformis CCMP3155]	--	--	--	--	--	K11816	YUCCA	indole-3-pyruvate monooxygenase	http://www.genome.jp/dbget-bin/www_bget?ko:K11816	O23024	294	8.37e-28	Probable indole-3-pyruvate monooxygenase YUCCA3 OS=Arabidopsis thaliana GN=YUC3 PE=2 SV=1	PF02737//PF00743//PF01134//PF13241//PF00070//PF01266//PF02826//PF07992	3-hydroxyacyl-CoA dehydrogenase, NAD binding domain//Flavin-binding monooxygenase-like//Glucose inhibited division protein A//Putative NAD(P)-binding//Pyridine nucleotide-disulphide oxidoreductase//FAD dependent oxidoreductase//D-isomer specific 2-hydroxyacid dehydrogenase, NAD binding domain//Pyridine nucleotide-disulphide oxidoreductase	GO:0006574//GO:0055114//GO:0006552//GO:0006633//GO:0019354//GO:0006631//GO:0006554//GO:0006779//GO:0006550//GO:0006568//GO:0008033//GO:0018874	valine catabolic process//oxidation-reduction process//leucine catabolic process//fatty acid biosynthetic process//siroheme biosynthetic process//fatty acid metabolic process//lysine catabolic process//porphyrin-containing compound biosynthetic process//isoleucine catabolic process//tryptophan metabolic process//tRNA processing//benzoate metabolic process	GO:0016616//GO:0043115//GO:0004499//GO:0048037//GO:0003857//GO:0050660//GO:0050661//GO:0016491	oxidoreductase activity, acting on the CH-OH group of donors, NAD or NADP as acceptor//precorrin-2 dehydrogenase activity//N,N-dimethylaniline monooxygenase activity//cofactor binding//3-hydroxyacyl-CoA dehydrogenase activity//flavin adenine dinucleotide binding//NADP binding//oxidoreductase activity	--	--	KOG1399	Flavin-containing monooxygenase
c64313_g1	CE10;	1	1714	478260057	ENN79842.1	686	4.71e-80	hypothetical protein YQE_03664, partial [Dendroctonus ponderosae]	--	--	--	--	--	--	--	--	--	Q6DC58	305	6.82e-30	Transmembrane protein 223 OS=Danio rerio GN=tmem223 PE=2 SV=1	--	--	--	--	--	--	--	--	--	--
c64323_g1	GT41;	1	1478	478259217	ENN79119.1	1766	0	hypothetical protein YQE_04306, partial [Dendroctonus ponderosae]	--	--	--	--	--	K16781	TTC8, BBS8	tetratricopeptide repeat protein 8	http://www.genome.jp/dbget-bin/www_bget?ko:K16781	Q8VD72	1072	6.02e-139	Tetratricopeptide repeat protein 8 OS=Mus musculus GN=Ttc8 PE=1 SV=1	PF13181//PF00515	Tetratricopeptide repeat//Tetratricopeptide repeat	--	--	GO:0005515	protein binding	--	--	KOG1129	TPR repeat-containing protein
c64452_g1	GH22;	1	2561	478250389	ENN70884.1	619	2.23e-70	hypothetical protein YQE_12289, partial [Dendroctonus ponderosae]	--	--	--	--	--	K01185	E3.2.1.17	lysozyme	http://www.genome.jp/dbget-bin/www_bget?ko:K01185	Q17005	259	5.4e-24	Lysozyme c-1 OS=Anopheles gambiae GN=AGAP007347 PE=2 SV=2	PF06737//PF00667	Transglycosylase-like domain//FAD binding domain	GO:0055114	oxidation-reduction process	GO:0016491	oxidoreductase activity	GO:0005576	extracellular region	--	--
c64460_g1	GT41;	1	3891	478259610	ENN79463.1	1422	1.16e-180	hypothetical protein YQE_04107, partial [Dendroctonus ponderosae]	--	--	--	--	--	K16531	BBS4	Bardet-Biedl syndrome 4 protein	http://www.genome.jp/dbget-bin/www_bget?ko:K16531	Q28G25	664	9.55e-74	Bardet-Biedl syndrome 4 protein homolog OS=Xenopus tropicalis GN=bbs4 PE=2 SV=1	PF03934//PF13174//PF13181//PF00892//PF13176//PF00515	Type II secretion system (T2SS), protein K//Tetratricopeptide repeat//Tetratricopeptide repeat//EamA-like transporter family//Tetratricopeptide repeat//Tetratricopeptide repeat	GO:0009306	protein secretion	GO:0005515	protein binding	GO:0016021//GO:0016020	integral component of membrane//membrane	KOG2765	Predicted membrane protein
c64481_g1	GH13;CBM48;	2	2116	91076104	XP_968648.1	2247	0	PREDICTED: 1,4-alpha-glucan-branching enzyme [Tribolium castaneum]>gi|270014582|gb|EFA11030.1| hypothetical protein TcasGA2_TC004619 [Tribolium castaneum]	630184033	XM_007848114.1	394	0	Moniliophthora roreri MCA 2997 glycoside hydrolase family 13 protein partial mRNA	K00700	glgB	1,4-alpha-glucan branching enzyme	http://www.genome.jp/dbget-bin/www_bget?ko:K00700	Q9Y8H3	2590	0	1,4-alpha-glucan-branching enzyme OS=Emericella nidulans (strain FGSC A4 / ATCC 38163 / CBS 112.46 / NRRL 194 / M139) GN=be1 PE=2 SV=3	PF02806//PF00128//PF02922	Alpha amylase, C-terminal all-beta domain//Alpha amylase, catalytic domain//Carbohydrate-binding module 48 (Isoamylase N-terminal domain)	GO:0005975	carbohydrate metabolic process	GO:0043169//GO:0004553//GO:0003824	cation binding//hydrolase activity, hydrolyzing O-glycosyl compounds//catalytic activity	--	--	--	--
c64513_g1	GT41;	1	3833	642918803	XP_008191592.1	1970	0	PREDICTED: mitochondrial import receptor subunit TOM70 [Tribolium castaneum]>gi|270005628|gb|EFA02076.1| hypothetical protein TcasGA2_TC007711 [Tribolium castaneum]	--	--	--	--	--	K17768	TOM70	mitochondrial import receptor subunit TOM70	http://www.genome.jp/dbget-bin/www_bget?ko:K17768	Q75Q39	1193	1.18e-146	Mitochondrial import receptor subunit TOM70 OS=Rattus norvegicus GN=Tomm70a PE=1 SV=1	PF13181//PF13176//PF00515//PF05822//PF13174//PF06888	Tetratricopeptide repeat//Tetratricopeptide repeat//Tetratricopeptide repeat//Pyrimidine 5'-nucleotidase (UMPH-1)//Tetratricopeptide repeat//Putative Phosphatase	--	--	GO:0008253//GO:0005515//GO:0000287//GO:0016791	5'-nucleotidase activity//protein binding//magnesium ion binding//phosphatase activity	GO:0005737	cytoplasm	KOG0547	Translocase of outer mitochondrial membrane complex, subunit TOM70/TOM72
c64540_g1	GT31;	1	2298	642936479	XP_008198454.1	888	1.75e-107	PREDICTED: beta-1,3-glucosyltransferase isoform X1 [Tribolium castaneum]	--	--	--	--	--	K13675	B3GALTL	UDP-glucose:O-linked fucose beta-1,3-glucosyltransferase	http://www.genome.jp/dbget-bin/www_bget?ko:K13675	Q6Y288	733	1.03e-85	Beta-1,3-glucosyltransferase OS=Homo sapiens GN=B3GALTL PE=1 SV=2	PF01762//PF02434	Galactosyltransferase//Fringe-like	GO:0006486	protein glycosylation	GO:0008378//GO:0016757	galactosyltransferase activity//transferase activity, transferring glycosyl groups	GO:0016020	membrane	KOG2246	Galactosyltransferases
c64597_g5	GT41;	1	5709	478252572	ENN72984.1	2325	0	hypothetical protein YQE_10398, partial [Dendroctonus ponderosae]>gi|478266779|gb|ENN82909.1| hypothetical protein YQE_00725, partial [Dendroctonus ponderosae]	641673618	XM_001942551.3	297	2.06e-151	PREDICTED: Acyrthosiphon pisum kinesin light chain (LOC100169624), transcript variant X2, mRNA	K10407	KLC	kinesin light chain	http://www.genome.jp/dbget-bin/www_bget?ko:K10407	P46824	1772	0	Kinesin light chain OS=Drosophila melanogaster GN=Klc PE=1 SV=1	PF13181//PF02183//PF00637//PF13176//PF00515//PF13174	Tetratricopeptide repeat//Homeobox associated leucine zipper//Region in Clathrin and VPS//Tetratricopeptide repeat//Tetratricopeptide repeat//Tetratricopeptide repeat	GO:0016192//GO:0006355//GO:0006886	vesicle-mediated transport//regulation of transcription, DNA-templated//intracellular protein transport	GO:0005515//GO:0003677	protein binding//DNA binding	GO:0005634	nucleus	KOG1840	Kinesin light chain
c64663_g1	GT31;	1	2268	546680809	ERL91015.1	1625	0	hypothetical protein D910_08357 [Dendroctonus ponderosae]	--	--	--	--	--	K00731	C1GALT1	glycoprotein-N-acetylgalactosamine 3-beta-galactosyltransferase	http://www.genome.jp/dbget-bin/www_bget?ko:K00731	Q7K237	1118	4.02e-144	Glycoprotein-N-acetylgalactosamine 3-beta-galactosyltransferase 1 OS=Drosophila melanogaster GN=C1GalTA PE=2 SV=1	PF02434//PF01762//PF01790	Fringe-like//Galactosyltransferase//Prolipoprotein diacylglyceryl transferase	GO:0006486//GO:0009249//GO:0042158	protein glycosylation//protein lipoylation//lipoprotein biosynthetic process	GO:0016757//GO:0008378	transferase activity, transferring glycosyl groups//galactosyltransferase activity	GO:0016020	membrane	KOG2246	Galactosyltransferases
c64679_g1	AA1;	1	1602	780120301	XP_011677815.1	575	1.91e-62	PREDICTED: laccase-4-like [Strongylocentrotus purpuratus]	351000845	JN367282.1	459	0	Pleurotus ostreatus laccase mRNA, partial cds	--	--	--	--	Q12729	1694	0	Laccase-1 OS=Pleurotus ostreatus GN=POX1 PE=2 SV=1	PF00394//PF00142//PF07732//PF07731	Multicopper oxidase//4Fe-4S iron sulfur cluster binding proteins, NifH/frxC family//Multicopper oxidase//Multicopper oxidase	GO:0055114	oxidation-reduction process	GO:0005507//GO:0016491//GO:0005524	copper ion binding//oxidoreductase activity//ATP binding	--	--	KOG1263	Multicopper oxidases
c64728_g1	CBM50;	1	938	597841276	EYB90848.1	137	1.64e-06	hypothetical protein Y032_0213g2287 [Ancylostoma ceylanicum]	--	--	--	--	--	--	--	--	--	--	--	--	--	PF01476//PF10152	LysM domain//Predicted coiled-coil domain-containing protein (DUF2360)	GO:0016998	cell wall macromolecule catabolic process	--	--	GO:0071203	WASH complex	--	--
c64742_g1	GT27;	1	6682	260814835	XP_002602119.1	2049	0	hypothetical protein BRAFLDRAFT_125760 [Branchiostoma floridae]>gi|229287425|gb|EEN58131.1| hypothetical protein BRAFLDRAFT_125760 [Branchiostoma floridae]	339516144	JF937588.1	6669	0	Ricinus communis cultivar Hale chloroplast, complete genome	K02112	ATPF1B, atpD	F-type H+-transporting ATPase subunit beta	http://www.genome.jp/dbget-bin/www_bget?ko:K02112	Q95DR6	2505	0	ATP synthase subunit beta, chloroplastic OS=Agapanthus africanus GN=atpB PE=3 SV=1	PF03193//PF00005//PF02874//PF00329//PF00910//PF02823//PF01058//PF00306//PF00006//PF00004//PF04689//PF00507//PF01637	Protein of unknown function, DUF258//ABC transporter//ATP synthase alpha/beta family, beta-barrel domain//Respiratory-chain NADH dehydrogenase, 30 Kd subunit//RNA helicase//ATP synthase, Delta/Epsilon chain, beta-sandwich domain//NADH ubiquinone oxidoreductase, 20 Kd subunit//ATP synthase alpha/beta chain, C terminal domain//ATP synthase alpha/beta family, nucleotide-binding domain//ATPase family…	GO:0006120//GO:0015986//GO:0015992//GO:0055114//GO:0015991//GO:0006119//GO:0006355//GO:0006744//GO:0005975//GO:0046034//GO:0006814	mitochondrial electron transport, NADH to ubiquinone//ATP synthesis coupled proton transport//proton transport//oxidation-reduction process//ATP hydrolysis coupled proton transport//oxidative phosphorylation//regulation of transcription, DNA-templated//ubiquinone biosynthetic process//carbohydrate metabolic process//ATP metabolic process//sodium ion transport	GO:0016757//GO:0046933//GO:0003724//GO:0008553//GO:0005525//GO:0016820//GO:0051536//GO:0003677//GO:0003924//GO:0016887//GO:0003723//GO:0005524//GO:0046961//GO:0008137	transferase activity, transferring glycosyl groups//proton-transporting ATP synthase activity, rotational mechanism//RNA helicase activity//hydrogen-exporting ATPase activity, phosphorylative mechanism//GTP binding//hydrolase activity, acting on acid anhydrides, catalyzing transmembrane movement of substances//iron-sulfur cluster binding//DNA binding//GTPase activity//ATPase activity//RNA binding…	GO:0045261//GO:0045259//GO:0005634//GO:0033178	proton-transporting ATP synthase complex, catalytic core F(1)//proton-transporting ATP synthase complex//nucleus//proton-transporting two-sector ATPase complex, catalytic domain	KOG1350	F0F1-type ATP synthase, beta subunit
c64779_g1	GH31;	1	4791	546683139	ERL92990.1	3370	0	hypothetical protein D910_10293 [Dendroctonus ponderosae]	643018828	KF118737.1	147	4.18e-68	Uncultured bacterium clone GL99HRC01B5ISQ genomic sequence	K05546	GANAB	alpha 1,3-glucosidase	http://www.genome.jp/dbget-bin/www_bget?ko:K05546	Q8BHN3	2217	0	Neutral alpha-glucosidase AB OS=Mus musculus GN=Ganab PE=1 SV=1	PF00075//PF01055	RNase H//Glycosyl hydrolases family 31	GO:0005975//GO:0051252	carbohydrate metabolic process//regulation of RNA metabolic process	GO:0004553//GO:0004523//GO:0003676	hydrolase activity, hydrolyzing O-glycosyl compounds//RNA-DNA hybrid ribonuclease activity//nucleic acid binding	--	--	KOG1066	Glucosidase II catalytic (alpha) subunit and related enzymes, glycosyl hydrolase family 31
c64829_g1	CBM32;CBM40;	2	12070	642913145	XP_008201411.1	16430	0	PREDICTED: uncharacterized protein LOC663838 isoform X1 [Tribolium castaneum]	642913144	XM_008203189.1	1967	0	PREDICTED: Tribolium castaneum uncharacterized LOC663838 (LOC663838), transcript variant X1, mRNA	--	--	--	--	P10079	1115	7.66e-126	Fibropellin-1 OS=Strongylocentrotus purpuratus GN=EGF1 PE=1 SV=2	PF01376//PF07645//PF00008//PF00754	Heat-labile enterotoxin beta chain//Calcium-binding EGF domain//EGF-like domain//F5/8 type C domain	GO:0009405//GO:0007155	pathogenesis//cell adhesion	GO:0005509//GO:0005515	calcium ion binding//protein binding	GO:0005576	extracellular region	KOG1217	Fibrillins and related proteins containing Ca2+-binding EGF-like domains
c64877_g1	CE10;CE1;	2	1740	728416727	AIY68319.1	1257	1.83e-163	putative beta-esterase [Leptinotarsa decemlineata]	--	--	--	--	--	K01044	CES1	carboxylesterase 1	http://www.genome.jp/dbget-bin/www_bget?ko:K01044	B2D0J5	882	6.32e-109	Venom carboxylesterase-6 OS=Apis mellifera PE=2 SV=1	PF00326//PF07859	Prolyl oligopeptidase family//alpha/beta hydrolase fold	GO:0008152//GO:0006508	metabolic process//proteolysis	GO:0016787//GO:0008236	hydrolase activity//serine-type peptidase activity	--	--	KOG1516	Carboxylesterase and related proteins
c64880_g1	CBM20;	1	4403	478256003	ENN76202.1	2844	0	hypothetical protein YQE_07170, partial [Dendroctonus ponderosae]>gi|546671569|gb|ERL83831.1| hypothetical protein D910_01083 [Dendroctonus ponderosae]>gi|546683650|gb|ERL93428.1| hypothetical protein D910_10720 [Dendroctonus ponderosae]	643014006	KF116335.1	138	3.87e-63	Uncultured bacterium clone GN8LFNR01C6KV7 genomic sequence	--	--	--	--	Q9NPB8	910	7e-105	Glycerophosphocholine phosphodiesterase GPCPD1 OS=Homo sapiens GN=GPCPD1 PE=1 SV=2	PF03009//PF00686	Glycerophosphoryl diester phosphodiesterase family//Starch binding domain	GO:0006071//GO:0046486//GO:0009395	glycerol metabolic process//glycerolipid metabolic process//phospholipid catabolic process	GO:0008889//GO:2001070	glycerophosphodiester phosphodiesterase activity//starch binding	--	--	KOG2421	Predicted starch-binding protein
c64914_g1	GH1;GH5;	2	1654	332376250	AEE63265.1	2144	0	unknown [Dendroctonus ponderosae]	--	--	--	--	--	K01229	LCT	lactase-phlorizin hydrolase	http://www.genome.jp/dbget-bin/www_bget?ko:K01229	Q95X01	1139	6.09e-149	Myrosinase 1 OS=Brevicoryne brassicae PE=1 SV=1	PF00232//PF00150	Glycosyl hydrolase family 1//Cellulase (glycosyl hydrolase family 5)	GO:0005975	carbohydrate metabolic process	GO:0004553	hydrolase activity, hydrolyzing O-glycosyl compounds	--	--	--	--
c64921_g1	CE10;CE1;	2	4585	91076698	XP_971949.1	3562	0	PREDICTED: dipeptidyl peptidase 9 [Tribolium castaneum]	643014084	KF116374.1	118	5.29e-52	Uncultured bacterium clone GN8LFNR02HEIT3 genomic sequence	K08656	DPP9	dipeptidyl-peptidase 9	http://www.genome.jp/dbget-bin/www_bget?ko:K08656	Q86TI2	1720	0	Dipeptidyl peptidase 9 OS=Homo sapiens GN=DPP9 PE=1 SV=3	PF00930//PF02129//PF07859//PF00326//PF02230//PF01738	Dipeptidyl peptidase IV (DPP IV) N-terminal region//X-Pro dipeptidyl-peptidase (S15 family)//alpha/beta hydrolase fold//Prolyl oligopeptidase family//Phospholipase/Carboxylesterase//Dienelactone hydrolase family	GO:0008152//GO:0006508	metabolic process//proteolysis	GO:0016787//GO:0008236//GO:0004177	hydrolase activity//serine-type peptidase activity//aminopeptidase activity	GO:0016020	membrane	KOG2100	Dipeptidyl aminopeptidase
c64963_g1	GT31;	1	2782	270009662	EFA06110.1	736	7.06e-86	hypothetical protein TcasGA2_TC008953 [Tribolium castaneum]	--	--	--	--	--	--	--	--	--	Q9MYM7	364	4.29e-36	Beta-1,3-galactosyltransferase 1 OS=Pongo pygmaeus GN=B3GALT1 PE=3 SV=1	PF02434//PF01762	Fringe-like//Galactosyltransferase	GO:0006486	protein glycosylation	GO:0008378//GO:0016757	galactosyltransferase activity//transferase activity, transferring glycosyl groups	GO:0016020	membrane	KOG2287	Galactosyltransferases
c64980_g1	CBM14;	1	1000	478259606	ENN79459.1	308	3.96e-29	hypothetical protein YQE_04103, partial [Dendroctonus ponderosae]	--	--	--	--	--	--	--	--	--	--	--	--	--	PF01607	Chitin binding Peritrophin-A domain	GO:0006030	chitin metabolic process	GO:0008061	chitin binding	GO:0005576	extracellular region	--	--
c65017_g1	AA1;	1	2280	478260825	ENN80477.1	2037	0	hypothetical protein YQE_03082, partial [Dendroctonus ponderosae]	--	--	--	--	--	--	--	--	--	Q941X2	389	2.17e-38	Laccase-3 OS=Oryza sativa subsp. japonica GN=LAC3 PE=2 SV=1	PF00394//PF07732//PF07731	Multicopper oxidase//Multicopper oxidase//Multicopper oxidase	GO:0055114	oxidation-reduction process	GO:0016491//GO:0005507	oxidoreductase activity//copper ion binding	--	--	KOG1263	Multicopper oxidases
c65030_g1	GH1;GH5;	2	3652	332372899	AEE61591.1	1573	0	unknown [Dendroctonus ponderosae]	--	--	--	--	--	K01229	LCT	lactase-phlorizin hydrolase	http://www.genome.jp/dbget-bin/www_bget?ko:K01229	Q95X01	1061	6.12e-130	Myrosinase 1 OS=Brevicoryne brassicae PE=1 SV=1	PF00150//PF04987//PF03184//PF00232//PF00628//PF02892//PF00130	Cellulase (glycosyl hydrolase family 5)//Phosphatidylinositolglycan class N (PIG-N)//DDE superfamily endonuclease//Glycosyl hydrolase family 1//PHD-finger//BED zinc finger//Phorbol esters/diacylglycerol binding domain (C1 domain)	GO:0005975//GO:0035556//GO:0006506	carbohydrate metabolic process//intracellular signal transduction//GPI anchor biosynthetic process	GO:0004553//GO:0003676//GO:0005515//GO:0003677//GO:0016740	hydrolase activity, hydrolyzing O-glycosyl compounds//nucleic acid binding//protein binding//DNA binding//transferase activity	GO:0005789	endoplasmic reticulum membrane	--	--
c65030_g6	GH1;GH5;	2	3628	332372899	AEE61591.1	1573	0	unknown [Dendroctonus ponderosae]	--	--	--	--	--	K01229	LCT	lactase-phlorizin hydrolase	http://www.genome.jp/dbget-bin/www_bget?ko:K01229	Q95X01	1061	5.32e-130	Myrosinase 1 OS=Brevicoryne brassicae PE=1 SV=1	PF00150//PF03184//PF04987//PF00232//PF00130//PF02892//PF00628	Cellulase (glycosyl hydrolase family 5)//DDE superfamily endonuclease//Phosphatidylinositolglycan class N (PIG-N)//Glycosyl hydrolase family 1//Phorbol esters/diacylglycerol binding domain (C1 domain)//BED zinc finger//PHD-finger	GO:0035556//GO:0006506//GO:0005975	intracellular signal transduction//GPI anchor biosynthetic process//carbohydrate metabolic process	GO:0005515//GO:0003677//GO:0016740//GO:0004553//GO:0003676	protein binding//DNA binding//transferase activity//hydrolase activity, hydrolyzing O-glycosyl compounds//nucleic acid binding	GO:0005789	endoplasmic reticulum membrane	--	--
c65057_g1	AA7;	1	2225	857973170	CEP00451.1	305	1.81e-26	hypothetical protein PBRA_001505 [Plasmodiophora brassicae]	--	--	--	--	--	--	--	--	--	P43485	201	4.58e-15	Mitomycin radical oxidase OS=Streptomyces lavendulae GN=mcrA PE=1 SV=2	PF04800//PF01565//PF09265//PF08031	ETC complex I subunit conserved region//FAD binding domain//Cytokinin dehydrogenase 1, FAD and cytokinin binding//Berberine and berberine like	GO:0009690//GO:0022900//GO:0055114//GO:0006040	cytokinin metabolic process//electron transport chain//oxidation-reduction process//amino sugar metabolic process	GO:0008762//GO:0019139//GO:0016491//GO:0050660//GO:0016651	UDP-N-acetylmuramate dehydrogenase activity//cytokinin dehydrogenase activity//oxidoreductase activity//flavin adenine dinucleotide binding//oxidoreductase activity, acting on NAD(P)H	--	--	--	--
c65081_g1	GT41;	1	4189	642927943	XP_008195456.1	1979	0	PREDICTED: tetratricopeptide repeat protein 37 [Tribolium castaneum]	--	--	--	--	--	--	--	--	--	Q6DFB8	1010	3.62e-112	Tetratricopeptide repeat protein 37 OS=Xenopus laevis GN=ttc37 PE=2 SV=1	PF13181//PF13176//PF00515//PF00939//PF04053//PF13174	Tetratricopeptide repeat//Tetratricopeptide repeat//Tetratricopeptide repeat//Sodium:sulfate symporter transmembrane region//Coatomer WD associated region//Tetratricopeptide repeat	GO:0055085//GO:0006886//GO:0016192//GO:0006810//GO:0006814	transmembrane transport//intracellular protein transport//vesicle-mediated transport//transport//sodium ion transport	GO:0005215//GO:0005198//GO:0005515	transporter activity//structural molecule activity//protein binding	GO:0030117//GO:0016020	membrane coat//membrane	KOG1127	TPR repeat-containing protein
c65082_g1	GT22;	1	11432	332373836	AEE62059.1	2552	0	unknown [Dendroctonus ponderosae]>gi|478256081|gb|ENN76280.1| hypothetical protein YQE_07244, partial [Dendroctonus ponderosae]	389612118	AK403139.1	167	7.64e-79	Papilio xuthus mRNA for calcium and integrin-binding protein 1, complete cds, sequence id: Px-1144, expressed in epidermis	K03846	ALG9	alpha-1,2-mannosyltransferase	http://www.genome.jp/dbget-bin/www_bget?ko:K03846	Q8VDI9	1476	3.37e-179	Alpha-1,2-mannosyltransferase ALG9 OS=Mus musculus GN=Alg9 PE=2 SV=1	PF03901//PF13405//PF13499//PF13202//PF10591//PF00036//PF10755	Alg9-like mannosyltransferase family//EF-hand domain//EF-hand domain pair//EF hand//Secreted protein acidic and rich in cysteine Ca binding region//EF hand//Protein of unknown function (DUF2585)	GO:0007165	signal transduction	GO:0005509//GO:0016757	calcium ion binding//transferase activity, transferring glycosyl groups	GO:0005578//GO:0005886	proteinaceous extracellular matrix//plasma membrane	KOG2515	Mannosyltransferase
c65086_g1	GT92;	1	1948	546686083	ERL95483.1	1240	5.06e-160	hypothetical protein D910_12745 [Dendroctonus ponderosae]	--	--	--	--	--	--	--	--	--	--	--	--	--	PF05773	RWD domain	--	--	GO:0005515	protein binding	--	--	KOG4735	Extracellular protein with conserved cysteines
c65087_g2	CE4;CBM14;	2	3456	159110913	NP_001103739.1	1805	0	chitin deacetylase 5 isoform A precursor [Tribolium castaneum]>gi|158562482|gb|ABW74147.1| chitin deacetylase 5A [Tribolium castaneum]	768432458	XM_011559254.1	260	4.59e-131	PREDICTED: Plutella xylostella probable serine/threonine-protein kinase DDB_G0282963 (LOC105388358), mRNA	--	--	--	--	--	--	--	--	PF01522//PF01607	Polysaccharide deacetylase//Chitin binding Peritrophin-A domain	GO:0005975//GO:0006807//GO:0006030	carbohydrate metabolic process//nitrogen compound metabolic process//chitin metabolic process	GO:0016810//GO:0008061	hydrolase activity, acting on carbon-nitrogen (but not peptide) bonds//chitin binding	GO:0005576	extracellular region	--	--
c65094_g1	CBM37;	1	8217	642914685	XP_008190314.1	6471	0	PREDICTED: LOW QUALITY PROTEIN: proto-oncogene tyrosine-protein kinase ROS [Tribolium castaneum]	--	--	--	--	--	K05088	ROS1	proto-oncogene tyrosine-protein kinase ROS	http://www.genome.jp/dbget-bin/www_bget?ko:K05088	P08941	2179	0	Proto-oncogene tyrosine-protein kinase ROS OS=Gallus gallus GN=ROS1 PE=1 SV=3	PF02532//PF11857//PF00069//PF07714//PF00041	Photosystem II reaction centre I protein (PSII 4.8 kDa protein)//Domain of unknown function (DUF3377)//Protein kinase domain//Protein tyrosine kinase//Fibronectin type III domain	GO:0015979//GO:0006468	photosynthesis//protein phosphorylation	GO:0005524//GO:0004672//GO:0004222//GO:0005515	ATP binding//protein kinase activity//metalloendopeptidase activity//protein binding	GO:0009539//GO:0016020//GO:0009523	photosystem II reaction center//membrane//photosystem II	KOG1095	Protein tyrosine kinase
c65106_g3	CE9;	1	2175	546678659	ERL89231.1	1134	3.65e-145	hypothetical protein D910_06605 [Dendroctonus ponderosae]	--	--	--	--	--	K01487	E3.5.4.3, guaD	guanine deaminase	http://www.genome.jp/dbget-bin/www_bget?ko:K01487	Q5RAV9	770	4.58e-92	Guanine deaminase OS=Pongo abelii GN=GDA PE=2 SV=1	PF01979	Amidohydrolase family	--	--	GO:0016787	hydrolase activity	--	--	KOG3968	Atrazine chlorohydrolase/guanine deaminase
c65129_g1	GT41;GT83;	2	3444	642919293	XP_008191813.1	2895	0	PREDICTED: transmembrane and TPR repeat-containing protein CG4341-like [Tribolium castaneum]>gi|642919295|ref|XP_008191814.1| PREDICTED: transmembrane and TPR repeat-containing protein CG4341-like [Tribolium castaneum]	--	--	--	--	--	--	--	--	--	Q6DCD5	1189	2.56e-144	Transmembrane and TPR repeat-containing protein 2 OS=Xenopus laevis GN=tmtc2 PE=2 SV=1	PF13174//PF07721//PF00515//PF13181//PF13176	Tetratricopeptide repeat//Tetratricopeptide repeat//Tetratricopeptide repeat//Tetratricopeptide repeat//Tetratricopeptide repeat	--	--	GO:0005515//GO:0042802	protein binding//identical protein binding	--	--	KOG1124	FOG: TPR repeat
c65140_g14	GH35;GH42;	2	3174	546683270	ERL93102.1	2239	0	hypothetical protein D910_10404 [Dendroctonus ponderosae]	828204906	XM_012700984.1	35	5.03e-06	PREDICTED: Hydra vulgaris beta-galactosidase-1-like protein 2 (LOC100205909), transcript variant X3, mRNA	--	--	--	--	Q5XIL5	941	9.32e-112	Beta-galactosidase-1-like protein 3 OS=Rattus norvegicus GN=Glb1l3 PE=2 SV=1	PF01301//PF02449	Glycosyl hydrolases family 35//Beta-galactosidase	GO:0006027//GO:0005975//GO:0006687//GO:0006012//GO:0046486	glycosaminoglycan catabolic process//carbohydrate metabolic process//glycosphingolipid metabolic process//galactose metabolic process//glycerolipid metabolic process	GO:0004553//GO:0004565	hydrolase activity, hydrolyzing O-glycosyl compounds//beta-galactosidase activity	GO:0009341	beta-galactosidase complex	KOG0496	Beta-galactosidase
c65146_g1	CE10;	1	1839	71834068	BAE16975.1	716	4.4e-102	juvenile hormone esterase isoform A [Harmonia axyridis]	687897388	LK966493.1	42	3.71e-10	Brugia pahangi genome assembly B_pahangi_Glasgow ,scaffold BPAG_contig0001623	K03929	pnbA	para-nitrobenzyl esterase	http://www.genome.jp/dbget-bin/www_bget?ko:K03929	B2D0J5	540	4.72e-59	Venom carboxylesterase-6 OS=Apis mellifera PE=2 SV=1	PF00326//PF07859//PF07297	Prolyl oligopeptidase family//alpha/beta hydrolase fold//Dolichol phosphate-mannose biosynthesis regulatory protein (DPM2)	GO:0009059//GO:0006508//GO:0008152	macromolecule biosynthetic process//proteolysis//metabolic process	GO:0008236//GO:0016787	serine-type peptidase activity//hydrolase activity	GO:0030176	integral component of endoplasmic reticulum membrane	KOG1516	Carboxylesterase and related proteins
c65208_g1	CBM14;	1	2670	546672615	ERL84411.1	1422	2.56e-170	hypothetical protein D910_01844 [Dendroctonus ponderosae]	--	--	--	--	--	--	--	--	--	--	--	--	--	PF01607	Chitin binding Peritrophin-A domain	GO:0006030	chitin metabolic process	GO:0008061	chitin binding	GO:0005576	extracellular region	--	--
c65217_g2	GT2;	1	803	857970406	CEP03429.1	296	7.45e-27	hypothetical protein PBRA_003189 [Plasmodiophora brassicae]	628834272	XM_007769250.1	233	1.06e-116	Coniophora puteana RWD-64-598 SS2 glycosyltransferase family 2 protein partial mRNA	K00698	CHS1	chitin synthase	http://www.genome.jp/dbget-bin/www_bget?ko:K00698	P30598	991	1.67e-125	Chitin synthase 1 OS=Ustilago maydis (strain 521 / FGSC 9021) GN=CHS1 PE=3 SV=2	PF08407//PF01644	Chitin synthase N-terminal//Chitin synthase	GO:0006031	chitin biosynthetic process	GO:0004100	chitin synthase activity	--	--	--	--
c65217_g4	GT2;	1	1219	857978089	CEO96064.1	645	1.01e-73	hypothetical protein PBRA_004754 [Plasmodiophora brassicae]	599355974	XM_007392326.1	401	0	Phanerochaete carnosa HHB-10118-sp glycosyltransferase family 2 protein (PHACADRAFT_250571), mRNA	K00698	CHS1	chitin synthase	http://www.genome.jp/dbget-bin/www_bget?ko:K00698	P30598	1456	0	Chitin synthase 1 OS=Ustilago maydis (strain 521 / FGSC 9021) GN=CHS1 PE=3 SV=2	--	--	--	--	--	--	--	--	KOG2571	Chitin synthase/hyaluronan synthase (glycosyltransferases)
c65220_g1	GH16;	1	2150	208972541	ACI32831.1	603	1.35e-67	beta-1,3-glucanase [Colias eurytheme]	--	--	--	--	--	--	--	--	--	Q8N0N3	555	2.66e-62	Beta-1,3-glucan-binding protein OS=Penaeus monodon PE=2 SV=1	PF00722//PF07886	Glycosyl hydrolases family 16//BA14K-like protein	GO:0009405//GO:0005975	pathogenesis//carbohydrate metabolic process	GO:0004553	hydrolase activity, hydrolyzing O-glycosyl compounds	--	--	--	--
c65239_g1	AA5;	1	1429	641651460	XP_008190141.1	116	7.89e-07	PREDICTED: uncharacterized protein LOC100572585 [Acyrthosiphon pisum]	--	--	--	--	--	--	--	--	--	--	--	--	--	PF00075	RNase H	GO:0051252	regulation of RNA metabolic process	GO:0003676//GO:0004523	nucleic acid binding//RNA-DNA hybrid ribonuclease activity	--	--	--	--
c65291_g2	CE1;	1	1410	478252702	ENN73098.1	926	2.2e-118	hypothetical protein YQE_10302, partial [Dendroctonus ponderosae]	--	--	--	--	--	--	--	--	--	P53357	351	5.48e-36	Phospholipase A1 2 OS=Dolichovespula maculata PE=1 SV=1	PF07859//PF01764	alpha/beta hydrolase fold//Lipase (class 3)	GO:0006629//GO:0046486//GO:0008152//GO:0016042	lipid metabolic process//glycerolipid metabolic process//metabolic process//lipid catabolic process	GO:0016787//GO:0004806	hydrolase activity//triglyceride lipase activity	--	--	--	--
c65291_g6	AA3;AA8;	2	3423	478250963	ENN71447.1	2872	0	hypothetical protein YQE_11866, partial [Dendroctonus ponderosae]	--	--	--	--	--	K00108	E1.1.99.1, betA, CHDH	choline dehydrogenase	http://www.genome.jp/dbget-bin/www_bget?ko:K00108	P18173	1129	2.66e-138	Glucose dehydrogenase [FAD, quinone] OS=Drosophila melanogaster GN=Gld PE=3 SV=3	PF00732//PF05834//PF01266//PF05199	GMC oxidoreductase//Lycopene cyclase protein//FAD dependent oxidoreductase//GMC oxidoreductase	GO:0055114//GO:0016117	oxidation-reduction process//carotenoid biosynthetic process	GO:0016491//GO:0050660//GO:0016614//GO:0016705	oxidoreductase activity//flavin adenine dinucleotide binding//oxidoreductase activity, acting on CH-OH group of donors//oxidoreductase activity, acting on paired donors, with incorporation or reduction of molecular oxygen	--	--	--	--
c65307_g1	GT41;	1	1626	505795481	XP_004606805.1	554	1.08e-60	PREDICTED: mitochondrial import receptor subunit TOM70 [Sorex araneus]	299738430	XM_001838299.2	127	1.84e-57	Coprinopsis cinerea okayama7#130 ]# ADP/ATP carrier receptor, mRNA	--	--	--	--	P23231	1017	1.56e-128	Mitochondrial import receptor subunit tom70 OS=Neurospora crassa (strain ATCC 24698 / 74-OR23-1A / CBS 708.71 / DSM 1257 / FGSC 987) GN=tom70 PE=2 SV=3	PF13176//PF13181//PF00515//PF06552//PF07721//PF13174//PF07212	Tetratricopeptide repeat//Tetratricopeptide repeat//Tetratricopeptide repeat//Plant specific mitochondrial import receptor subunit TOM20//Tetratricopeptide repeat//Tetratricopeptide repeat//Hyaluronidase protein (HylP)	GO:0005975//GO:0045040//GO:0045227	carbohydrate metabolic process//protein import into mitochondrial outer membrane//capsule polysaccharide biosynthetic process	GO:0004415//GO:0042802//GO:0005515	hyalurononglucosaminidase activity//identical protein binding//protein binding	GO:0005742	mitochondrial outer membrane translocase complex	KOG0547	Translocase of outer mitochondrial membrane complex, subunit TOM70/TOM72
c65315_g1	GH47;	1	1793	156377982	XP_001630924.1	669	3.77e-77	predicted protein [Nematostella vectensis]>gi|156217954|gb|EDO38861.1| predicted protein [Nematostella vectensis]	598021674	XM_007340575.1	59	1.28e-19	Auricularia delicata TFB-10046 SS5 seven-hairpin glycosidase (AURDEDRAFT_83577), partial mRNA	--	--	--	--	Q5BF93	824	8.87e-101	Mannosyl-oligosaccharide alpha-1,2-mannosidase 1B OS=Emericella nidulans (strain FGSC A4 / ATCC 38163 / CBS 112.46 / NRRL 194 / M139) GN=mns1B PE=2 SV=2	PF01532	Glycosyl hydrolase family 47	GO:0005975	carbohydrate metabolic process	GO:0004571//GO:0005509	mannosyl-oligosaccharide 1,2-alpha-mannosidase activity//calcium ion binding	GO:0016020	membrane	KOG2431	1, 2-alpha-mannosidase
c65344_g1	GT16;	1	3701	642939164	XP_008200361.1	1970	0	PREDICTED: alpha-1,6-mannosyl-glycoprotein 2-beta-N-acetylglucosaminyltransferase isoform X1 [Tribolium castaneum]>gi|270016358|gb|EFA12804.1| hypothetical protein TcasGA2_TC001867 [Tribolium castaneum]	--	--	--	--	--	K00736	MGAT2	alpha-1,6-mannosyl-glycoprotein beta-1,2-N-acetylglucosaminyltransferase	http://www.genome.jp/dbget-bin/www_bget?ko:K00736	Q09326	890	9.42e-106	Alpha-1,6-mannosyl-glycoprotein 2-beta-N-acetylglucosaminyltransferase OS=Rattus norvegicus GN=Mgat2 PE=1 SV=1	PF05060//PF00737	N-acetylglucosaminyltransferase II (MGAT2)//Photosystem II 10 kDa phosphoprotein	GO:0050821//GO:0015979//GO:0009312	protein stabilization//photosynthesis//oligosaccharide biosynthetic process	GO:0008455//GO:0042301	alpha-1,6-mannosylglycoprotein 2-beta-N-acetylglucosaminyltransferase activity//phosphate ion binding	GO:0016021//GO:0009523//GO:0016020//GO:0005795	integral component of membrane//photosystem II//membrane//Golgi stack	--	--
c65354_g1	GT27;CBM13;GT2;	3	2255	642932108	XP_008196858.1	2357	0	PREDICTED: polypeptide N-acetylgalactosaminyltransferase 1 isoform X1 [Tribolium castaneum]>gi|270011650|gb|EFA08098.1| hypothetical protein TcasGA2_TC005702 [Tribolium castaneum]	--	--	--	--	--	K00710	GALNT	polypeptide N-acetylgalactosaminyltransferase	http://www.genome.jp/dbget-bin/www_bget?ko:K00710	Q9Y117	1337	6.18e-173	Polypeptide N-acetylgalactosaminyltransferase 3 OS=Drosophila melanogaster GN=pgant3 PE=1 SV=1	--	--	GO:0006486	protein glycosylation	GO:0016757	transferase activity, transferring glycosyl groups	GO:0005794//GO:0016021	Golgi apparatus//integral component of membrane	KOG3736	Polypeptide N-acetylgalactosaminyltransferase
c65418_g1	GT2;	1	2427	546683401	ERL93220.1	2351	0	hypothetical protein D910_10516 [Dendroctonus ponderosae]	762132203	XM_011450982.1	65	8.07e-23	PREDICTED: Crassostrea gigas uncharacterized LOC105343573 (LOC105343573), mRNA	K00698	CHS1	chitin synthase	http://www.genome.jp/dbget-bin/www_bget?ko:K00698	O13395	232	2.8e-18	Chitin synthase 6 OS=Ustilago maydis (strain 521 / FGSC 9021) GN=CHS6 PE=3 SV=2	PF11808//PF13506	Domain of unknown function (DUF3329)//Glycosyl transferase family 21	GO:0016310	phosphorylation	GO:0004673//GO:0016757	protein histidine kinase activity//transferase activity, transferring glycosyl groups	GO:0009365	protein histidine kinase complex	KOG2571	Chitin synthase/hyaluronan synthase (glycosyltransferases)
c65471_g1	GT31;	1	1909	332375618	AEE62950.1	1222	3.65e-160	unknown [Dendroctonus ponderosae]	643029371	KF123983.1	380	0	Lepeophtheirus environmental sample clone GYQASSE02JXZWF genomic sequence	K02175	BRN	putative enzyme (brainiac)	http://www.genome.jp/dbget-bin/www_bget?ko:K02175	Q24157	606	1.48e-70	Beta-1,3-galactosyltransferase brn OS=Drosophila melanogaster GN=brn PE=2 SV=2	PF00851//PF04111//PF01762//PF05791//PF01496//PF07926	Helper component proteinase//Autophagy protein Apg6//Galactosyltransferase//Bacillus haemolytic enterotoxin (HBL)//V-type ATPase 116kDa subunit family//TPR/MLP1/MLP2-like protein	GO:0006914//GO:0006606//GO:0015992//GO:0015991//GO:0009405//GO:0006486//GO:0006508	autophagy//protein import into nucleus//proton transport//ATP hydrolysis coupled proton transport//pathogenesis//protein glycosylation//proteolysis	GO:0015078//GO:0004197//GO:0008378	hydrogen ion transmembrane transporter activity//cysteine-type endopeptidase activity//galactosyltransferase activity	GO:0016020//GO:0005643//GO:0033179	membrane//nuclear pore//proton-transporting V-type ATPase, V0 domain	KOG2287	Galactosyltransferases
c65497_g1	GT49;	1	10233	546680943	ERL91117.1	1765	0	hypothetical protein D910_08458, partial [Dendroctonus ponderosae]	242024632	XM_002432686.1	53	1.61e-15	Pediculus humanus corporis N-acetyllactosaminide beta-1,3-N-acetylglucosaminyltransferase, putative, mRNA	K11420	EHMT	euchromatic histone-lysine N-methyltransferase	http://www.genome.jp/dbget-bin/www_bget?ko:K11420	Q9H9B1	1351	1.71e-154	Histone-lysine N-methyltransferase EHMT1 OS=Homo sapiens GN=EHMT1 PE=1 SV=4	PF13606//PF00023//PF13639//PF00685//PF05033//PF12861//PF00856	Ankyrin repeat//Ankyrin repeat//Ring finger domain//Sulfotransferase domain//Pre-SET motif//Anaphase-promoting complex subunit 11 RING-H2 finger//SET domain	GO:0006479//GO:0006554//GO:0016567//GO:0034968	protein methylation//lysine catabolic process//protein ubiquitination//histone lysine methylation	GO:0008270//GO:0004842//GO:0018024//GO:0005515//GO:0008146	zinc ion binding//ubiquitin-protein transferase activity//histone-lysine N-methyltransferase activity//protein binding//sulfotransferase activity	GO:0005634//GO:0005680	nucleus//anaphase-promoting complex	KOG3765	Predicted glycosyltransferase
c65513_g1	GH13;	1	1076	342359737	AEL29512.1	629	1.55e-74	amylase-related protein [Drosophila limingi]	--	--	--	--	--	K01176	E3.2.1.1, amyA, malS	alpha-amylase	http://www.genome.jp/dbget-bin/www_bget?ko:K01176	P09794	804	3.29e-100	Alpha-amylase OS=Streptomyces limosus GN=aml PE=3 SV=1	PF00128//PF04805	Alpha amylase, catalytic domain//E10-like protein conserved region	GO:0005975//GO:0055114	carbohydrate metabolic process//oxidation-reduction process	GO:0003824//GO:0016972//GO:0043169	catalytic activity//thiol oxidase activity//cation binding	--	--	--	--
c65513_g2	GH13;	1	537	195119888	XP_002004461.1	207	2.45e-16	GI19946 [Drosophila mojavensis]>gi|193909529|gb|EDW08396.1| GI19946 [Drosophila mojavensis]	--	--	--	--	--	K01176	E3.2.1.1, amyA, malS	alpha-amylase	http://www.genome.jp/dbget-bin/www_bget?ko:K01176	Q9BN01	192	7.79e-16	Alpha-amylase B OS=Drosophila yakuba GN=Amy-d PE=3 SV=2	PF02806	Alpha amylase, C-terminal all-beta domain	GO:0005975	carbohydrate metabolic process	GO:0043169//GO:0003824	cation binding//catalytic activity	--	--	--	--
c65524_g1	GT1;GT28;	2	1743	270015480	EFA11928.1	589	2.71e-63	hypothetical protein TcasGA2_TC004274 [Tribolium castaneum]	--	--	--	--	--	--	--	--	--	--	--	--	--	--	--	--	--	--	--	--	--	--	--
c65540_g1	CBM35;	1	9544	546681405	ERL91502.1	6269	0	hypothetical protein D910_08832 [Dendroctonus ponderosae]	--	--	--	--	--	K04437	FLNA	filamin	http://www.genome.jp/dbget-bin/www_bget?ko:K04437	O75369	638	1.16e-64	Filamin-B OS=Homo sapiens GN=FLNB PE=1 SV=2	PF00307	Calponin homology (CH) domain	--	--	GO:0005515	protein binding	--	--	KOG0035	Ca2+-binding actin-bundling protein (actinin), alpha chain (EF-Hand protein superfamily)
c65567_g1	GH18;	1	1734	134131322	BAF49604.1	710	2.28e-84	chitinase [Monochamus alternatus]	--	--	--	--	--	K01183	E3.2.1.14	chitinase	http://www.genome.jp/dbget-bin/www_bget?ko:K01183	Q13231	498	4.24e-54	Chitotriosidase-1 OS=Homo sapiens GN=CHIT1 PE=1 SV=1	PF00704	Glycosyl hydrolases family 18	GO:0005975	carbohydrate metabolic process	GO:0004553	hydrolase activity, hydrolyzing O-glycosyl compounds	--	--	KOG2806	Chitinase
c65586_g1	GH18;CBM14;	2	5985	478249936	ENN70443.1	3984	0	hypothetical protein YQE_12947, partial [Dendroctonus ponderosae]	170286894	AB428670.1	245	1.74e-122	Monochamus alternatus MaChiPm2 mRNA for chitinase, complete cds	K01183	E3.2.1.14	chitinase	http://www.genome.jp/dbget-bin/www_bget?ko:K01183	Q9W5U2	1783	0	Probable chitinase 3 OS=Drosophila melanogaster GN=Cht3 PE=2 SV=2	PF01607//PF00704	Chitin binding Peritrophin-A domain//Glycosyl hydrolases family 18	GO:0005975//GO:0006030	carbohydrate metabolic process//chitin metabolic process	GO:0008061//GO:0004553	chitin binding//hydrolase activity, hydrolyzing O-glycosyl compounds	GO:0005576	extracellular region	KOG2806	Chitinase
c65595_g1	GH16;	1	1399	857975875	CEO98054.1	223	2.91e-17	hypothetical protein PBRA_006168 [Plasmodiophora brassicae]	--	--	--	--	--	--	--	--	--	Q4WI46	620	6.23e-73	Probable glycosidase crf2 OS=Neosartorya fumigata (strain ATCC MYA-4609 / Af293 / CBS 101355 / FGSC A1100) GN=crf1 PE=1 SV=1	PF00722//PF00187	Glycosyl hydrolases family 16//Chitin recognition protein	GO:0005975	carbohydrate metabolic process	GO:0004553//GO:0008061	hydrolase activity, hydrolyzing O-glycosyl compounds//chitin binding	--	--	--	--
c65607_g1	GH16;	1	2114	118400160	XP_001032403.1	135	6.6e-06	glycosyl hydrolase family 16 laminarinase [Tetrahymena thermophila SB210]>gi|89286744|gb|EAR84740.1| glycosyl hydrolase family 16 laminarinase [Tetrahymena thermophila SB210]	--	--	--	--	--	--	--	--	--	P87024	943	3.39e-114	Beta-glucan synthesis-associated protein SKN1 OS=Candida albicans GN=SKN1 PE=2 SV=1	--	--	--	--	--	--	--	--	--	--
c65609_g1	GT2;	1	3268	857978089	CEO96064.1	977	1.39e-114	hypothetical protein PBRA_004754 [Plasmodiophora brassicae]	618810004	XM_007307636.1	563	0	Stereum hirsutum FP-91666 SS1 glycosyltransferase family 2 protein (STEHIDRAFT_83837), mRNA	K00698	CHS1	chitin synthase	http://www.genome.jp/dbget-bin/www_bget?ko:K00698	P30599	2328	0	Chitin synthase 2 OS=Ustilago maydis (strain 521 / FGSC 9021) GN=CHS2 PE=3 SV=2	PF08407//PF00487//PF01644//PF00570	Chitin synthase N-terminal//Fatty acid desaturase//Chitin synthase//HRDC domain	GO:0006629//GO:0006031	lipid metabolic process//chitin biosynthetic process	GO:0003676//GO:0004100	nucleic acid binding//chitin synthase activity	GO:0005622	intracellular	KOG2571	Chitin synthase/hyaluronan synthase (glycosyltransferases)
c65635_g1	GH2;	1	3189	332373654	AEE61968.1	2655	0	unknown [Dendroctonus ponderosae]	759053948	XM_011337858.1	39	3.02e-08	PREDICTED: Cerapachys biroi beta-mannosidase (LOC105278641), transcript variant X3, mRNA	K01192	E3.2.1.25, MANBA, manB	beta-mannosidase	http://www.genome.jp/dbget-bin/www_bget?ko:K01192	Q95327	1581	0	Beta-mannosidase OS=Capra hircus GN=MANBA PE=2 SV=1	PF02837//PF00703//PF02836//PF04643	Glycosyl hydrolases family 2, sugar binding domain//Glycosyl hydrolases family 2//Glycosyl hydrolases family 2, TIM barrel domain//Motilin/ghrelin-associated peptide	GO:0005975//GO:0007165	carbohydrate metabolic process//signal transduction	GO:0005179//GO:0004553	hormone activity//hydrolase activity, hydrolyzing O-glycosyl compounds	GO:0005576	extracellular region	--	--
c65639_g1	GT18;	1	1529	820157385	KKX19286.1	321	7.07e-31	transformer-2 protein-like alpha-like isoform X2 [Scleropages formosus]	--	--	--	--	--	K12897	TRA2	transformer-2 protein	http://www.genome.jp/dbget-bin/www_bget?ko:K12897	P62997	308	3.21e-30	Transformer-2 protein homolog beta OS=Rattus norvegicus GN=Tra2b PE=1 SV=1	PF00076//PF01024	RNA recognition motif. (a.k.a. RRM, RBD, or RNP domain)//Colicin pore forming domain	GO:0019835//GO:0050829	cytolysis//defense response to Gram-negative bacterium	GO:0003676	nucleic acid binding	GO:0016021	integral component of membrane	KOG0118	FOG: RRM domain
c65653_g4	CE8;	1	1967	315570512	ADU33260.1	1391	0	pectin methylesterase [Sitophilus oryzae]	--	--	--	--	--	K01051	E3.1.1.11	pectinesterase	http://www.genome.jp/dbget-bin/www_bget?ko:K01051	Q47474	667	5.29e-78	Pectinesterase B OS=Dickeya dadantii (strain 3937) GN=pemB PE=1 SV=2	PF01095	Pectinesterase	GO:0042545//GO:0005982//GO:0005985	cell wall modification//starch metabolic process//sucrose metabolic process	GO:0030599	pectinesterase activity	GO:0005618	cell wall	--	--
c65672_g2	CE10;CE1;	2	6448	728417168	AIY68335.1	1753	0	esterase, partial [Leptinotarsa decemlineata]	--	--	--	--	--	--	--	--	--	Q9VKM1	415	1.51e-39	Protein piwi OS=Drosophila melanogaster GN=piwi PE=1 SV=1	PF05026//PF07859	Dcp2, box A domain//alpha/beta hydrolase fold	GO:0008152	metabolic process	GO:0003723//GO:0016787//GO:0030145	RNA binding//hydrolase activity//manganese ion binding	--	--	KOG1516	Carboxylesterase and related proteins
c65691_g1	CBM14;GH18;	2	2924	642932323	XP_008197064.1	2282	0	PREDICTED: mucin-17-like [Tribolium castaneum]>gi|270011608|gb|EFA08056.1| hypothetical protein TcasGA2_TC005652 [Tribolium castaneum]	--	--	--	--	--	--	--	--	--	Q13231	207	1.42e-15	Chitotriosidase-1 OS=Homo sapiens GN=CHIT1 PE=1 SV=1	PF00704//PF01607//PF01783	Glycosyl hydrolases family 18//Chitin binding Peritrophin-A domain//Ribosomal L32p protein family	GO:0006412//GO:0005975//GO:0006030//GO:0042254	translation//carbohydrate metabolic process//chitin metabolic process//ribosome biogenesis	GO:0043169//GO:0004553//GO:0008061//GO:0003735	cation binding//hydrolase activity, hydrolyzing O-glycosyl compounds//chitin binding//structural constituent of ribosome	GO:0015934//GO:0005576//GO:0005840	large ribosomal subunit//extracellular region//ribosome	KOG2806	Chitinase
c65702_g1	CBM47;	1	4241	642916707	XP_008192271.1	4545	0	PREDICTED: sushi, von Willebrand factor type A, EGF and pentraxin domain-containing protein 1 [Tribolium castaneum]	643013926	KF116295.1	134	6.23e-61	Uncultured bacterium clone GN8LFNR01AUWVZ genomic sequence	--	--	--	--	P0C6B8	801	3.59e-85	Sushi, von Willebrand factor type A, EGF and pentraxin domain-containing protein 1 OS=Rattus norvegicus GN=Svep1 PE=1 SV=1	PF00754//PF00059//PF02793	F5/8 type C domain//Lectin C-type domain//Hormone receptor domain	GO:0007186//GO:0007155	G-protein coupled receptor signaling pathway//cell adhesion	GO:0030246//GO:0004930	carbohydrate binding//G-protein coupled receptor activity	GO:0016020	membrane	KOG4297	C-type lectin
c65759_g1	GT11;GT23;	2	3051	642912280	XP_967562.2	961	1.38e-117	PREDICTED: galactoside 2-alpha-L-fucosyltransferase 3-like [Tribolium castaneum]	--	--	--	--	--	--	--	--	--	P97353	327	6.77e-31	Galactoside 2-alpha-L-fucosyltransferase 3 OS=Mus musculus GN=Sec1 PE=2 SV=1	PF01531	Glycosyl transferase family 11	GO:0009247//GO:0005975//GO:0001575	glycolipid biosynthetic process//carbohydrate metabolic process//globoside metabolic process	GO:0008107	galactoside 2-alpha-L-fucosyltransferase activity	GO:0016020	membrane	--	--
c65762_g1	AA5;	1	4289	478251029	ENN71510.1	2744	0	hypothetical protein YQE_11803, partial [Dendroctonus ponderosae]	--	--	--	--	--	K15046	NS1BP	influenza virus NS1A-binding protein	http://www.genome.jp/dbget-bin/www_bget?ko:K15046	Q920Q8	1024	5.83e-121	Influenza virus NS1A-binding protein homolog OS=Mus musculus GN=Ivns1abp PE=1 SV=2	PF07646//PF00651//PF01344	Kelch motif//BTB/POZ domain//Kelch motif	--	--	GO:0005515	protein binding	--	--	KOG4441	Proteins containing BTB/POZ and Kelch domains, involved in regulatory/signal transduction processes
c65786_g1	GH1;	1	2680	91091528	XP_970224.1	1384	2.72e-179	PREDICTED: myrosinase 1-like [Tribolium castaneum]	--	--	--	--	--	K01229	LCT	lactase-phlorizin hydrolase	http://www.genome.jp/dbget-bin/www_bget?ko:K01229	Q95X01	1012	1.15e-125	Myrosinase 1 OS=Brevicoryne brassicae PE=1 SV=1	PF00232//PF00150	Glycosyl hydrolase family 1//Cellulase (glycosyl hydrolase family 5)	GO:0005975	carbohydrate metabolic process	GO:0004553	hydrolase activity, hydrolyzing O-glycosyl compounds	--	--	--	--
c65862_g1	GH38;	1	3671	478259910	ENN79712.1	3578	0	hypothetical protein YQE_03769, partial [Dendroctonus ponderosae]	752875527	XM_011256817.1	55	4.44e-17	PREDICTED: Camponotus floridanus lysosomal alpha-mannosidase-like (LOC105250629), mRNA	K12311	MAN2B1, LAMAN	lysosomal alpha-mannosidase	http://www.genome.jp/dbget-bin/www_bget?ko:K12311	Q8VHC8	2062	0	Lysosomal alpha-mannosidase OS=Cavia porcellus GN=MAN2B1 PE=1 SV=1	PF07748//PF09261//PF01074	Glycosyl hydrolases family 38 C-terminal domain//Alpha mannosidase, middle domain//Glycosyl hydrolases family 38 N-terminal domain	GO:0006013//GO:0005975	mannose metabolic process//carbohydrate metabolic process	GO:0004559//GO:0004553//GO:0015923//GO:0008270	alpha-mannosidase activity//hydrolase activity, hydrolyzing O-glycosyl compounds//mannosidase activity//zinc ion binding	--	--	KOG1959	Glycosyl hydrolase, family 38 - alpha-mannosidase
c65873_g1	GH20;	1	1782	827543175	XP_012544560.1	744	1.55e-86	PREDICTED: chitooligosaccharidolytic beta-N-acetylglucosaminidase isoform X1 [Bombyx mori]>gi|827543177|ref|XP_012544561.1| PREDICTED: chitooligosaccharidolytic beta-N-acetylglucosaminidase isoform X1 [Bombyx mori]>gi|827543179|ref|XP_012544562.1| PREDICTED: chitooligosaccharidolytic beta-N-acetylglucosaminidase isoform X1 [Bombyx mori]	--	--	--	--	--	K12373	HEXA_B	hexosaminidase	http://www.genome.jp/dbget-bin/www_bget?ko:K12373	Q9SYK0	777	5.01e-93	Beta-hexosaminidase 2 OS=Arabidopsis thaliana GN=HEXO2 PE=1 SV=1	PF00728//PF06495	Glycosyl hydrolase family 20, catalytic domain//Fruit fly transformer protein	GO:0046660//GO:0005975//GO:0006397	female sex differentiation//carbohydrate metabolic process//mRNA processing	GO:0004553	hydrolase activity, hydrolyzing O-glycosyl compounds	GO:0005634	nucleus	KOG2499	Beta-N-acetylhexosaminidase
c65880_g2	CE4;	1	464	678307337	CDW90981.1	238	1.21e-21	polysaccharide deacetylase [Stylonychia lemnae]	--	--	--	--	--	K01452	E3.5.1.41	chitin deacetylase	http://www.genome.jp/dbget-bin/www_bget?ko:K01452	P50325	340	1.13e-36	Chitin deacetylase OS=Amylomyces rouxii PE=1 SV=1	PF03065//PF01522	Glycosyl hydrolase family 57//Polysaccharide deacetylase	GO:0006807//GO:0005975	nitrogen compound metabolic process//carbohydrate metabolic process	GO:0016810//GO:0003824	hydrolase activity, acting on carbon-nitrogen (but not peptide) bonds//catalytic activity	--	--	--	--
c65903_g1	GH13;	1	1777	678315315	CDW86894.1	720	1.51e-84	alpha catalytic domain containing protein [Stylonychia lemnae]	--	--	--	--	--	--	--	--	--	Q08806	946	9.03e-119	Alpha-amylase 2 OS=Schwanniomyces occidentalis GN=SWA2 PE=3 SV=1	PF00128//PF09260	Alpha amylase, catalytic domain//Domain of unknown function (DUF1966)	GO:0016052//GO:0005975//GO:0005985//GO:0005982	carbohydrate catabolic process//carbohydrate metabolic process//sucrose metabolic process//starch metabolic process	GO:0005509//GO:0043169//GO:0003824//GO:0004556	calcium ion binding//cation binding//catalytic activity//alpha-amylase activity	--	--	KOG0471	Alpha-amylase
c65922_g1	GT2;GT21;	2	2098	857975849	CEO98028.1	1029	9.61e-129	hypothetical protein PBRA_006143 [Plasmodiophora brassicae]	299752423	XM_001830866.2	463	0	Coprinopsis cinerea okayama7#130 SeqLit polysaccharide synthase Cps1p, mRNA	--	--	--	--	P13563	147	2.01e-08	Hyaluronan synthase 1 OS=Xenopus laevis GN=has1 PE=1 SV=1	PF13506//PF14249	Glycosyl transferase family 21//Tocopherol cyclase	--	--	GO:0016757//GO:0009976	transferase activity, transferring glycosyl groups//tocopherol cyclase activity	--	--	--	--
c65934_g1	GH1;GH5;	2	3166	546675354	ERL86564.1	312	4.23e-27	hypothetical protein D910_03971 [Dendroctonus ponderosae]	--	--	--	--	--	K01229	LCT	lactase-phlorizin hydrolase	http://www.genome.jp/dbget-bin/www_bget?ko:K01229	Q95X01	178	5.55e-12	Myrosinase 1 OS=Brevicoryne brassicae PE=1 SV=1	PF08783	DWNN domain	--	--	GO:0008270	zinc ion binding	GO:0005634	nucleus	--	--
c65959_g1	GT65;GT68;GT79;	3	1407	91083247	XP_973990.1	1408	0	PREDICTED: GDP-fucose protein O-fucosyltransferase 1 [Tribolium castaneum]	687908992	LK978196.1	40	3.65e-09	Dracunculus medinensis genome assembly D_medinensis_Ghana ,scaffold DME_scaffold0000008	K03691	POFUT	peptide-O-fucosyltransferase	http://www.genome.jp/dbget-bin/www_bget?ko:K03691	Q9V6X7	1213	3.37e-162	GDP-fucose protein O-fucosyltransferase 1 OS=Drosophila melanogaster GN=O-fut1 PE=1 SV=1	--	--	--	--	--	--	--	--	--	--
c65964_g10	GH2;GH5;GH106;GH113;	4	2543	332375821	AEE63051.1	1776	0	unknown [Dendroctonus ponderosae]>gi|546684820|gb|ERL94402.1| hypothetical protein D910_11681 [Dendroctonus ponderosae]	--	--	--	--	--	K01195	uidA, GUSB	beta-glucuronidase	http://www.genome.jp/dbget-bin/www_bget?ko:K01195	P12265	1222	8.81e-155	Beta-glucuronidase OS=Mus musculus GN=Gusb PE=2 SV=2	PF00703//PF02837//PF02836	Glycosyl hydrolases family 2//Glycosyl hydrolases family 2, sugar binding domain//Glycosyl hydrolases family 2, TIM barrel domain	GO:0005975	carbohydrate metabolic process	GO:0004553	hydrolase activity, hydrolyzing O-glycosyl compounds	--	--	KOG2024	Beta-Glucuronidase GUSB (glycosylhydrolase superfamily 2)
c65966_g1	CBM14;	1	1244	642921535	XP_008192415.1	254	8.12e-21	PREDICTED: dentin sialophosphoprotein isoform X3 [Tribolium castaneum]	--	--	--	--	--	--	--	--	--	--	--	--	--	PF01607	Chitin binding Peritrophin-A domain	GO:0006030	chitin metabolic process	GO:0008061	chitin binding	GO:0005576	extracellular region	--	--
c65973_g1	GH20;	1	3148	478251899	ENN72337.1	1666	0	hypothetical protein YQE_10972, partial [Dendroctonus ponderosae]	--	--	--	--	--	K14459	HEX	hexosaminidase	http://www.genome.jp/dbget-bin/www_bget?ko:K14459	Q8WVB3	469	1.25e-75	Hexosaminidase D OS=Homo sapiens GN=HEXDC PE=2 SV=3	PF00728	Glycosyl hydrolase family 20, catalytic domain	GO:0005975	carbohydrate metabolic process	GO:0004553	hydrolase activity, hydrolyzing O-glycosyl compounds	--	--	--	--
c65988_g1	CBM66;	1	5498	642928001	XP_008195479.1	6519	0	PREDICTED: LOW QUALITY PROTEIN: neurexin-1 [Tribolium castaneum]	462344970	APGK01034847.1	129	4.87e-58	Dendroctonus ponderosae Seq01034857, whole genome shotgun sequence	K07377	NRXN	neurexin	http://www.genome.jp/dbget-bin/www_bget?ko:K07377	A1XQX0	2306	0	Neurexin-1a OS=Danio rerio GN=nrxn1a PE=2 SV=1	PF05808//PF00008	Podoplanin//EGF-like domain	--	--	GO:0005515	protein binding	GO:0016021	integral component of membrane	KOG3514	Neurexin III-alpha
c65996_g2	GH30;	1	3879	332375851	AEE63066.1	1324	1.13e-165	unknown [Dendroctonus ponderosae]	--	--	--	--	--	K01201	GBA, srfJ	glucosylceramidase	http://www.genome.jp/dbget-bin/www_bget?ko:K01201	G5ECR8	879	6.26e-103	Putative glucosylceramidase 3 OS=Caenorhabditis elegans GN=gba-3 PE=3 SV=1	PF00487//PF02535//PF05395//PF03419//PF02055//PF00424//PF06964//PF03896	Fatty acid desaturase//ZIP Zinc transporter//Protein phosphatase inhibitor 1/DARPP-32//Sporulation factor SpoIIGA//O-Glycosyl hydrolase family 30//REV protein (anti-repression trans-activator protein)//Alpha-L-arabinofuranosidase C-terminus//Translocon-associated protein (TRAP), alpha subunit	GO:0046373//GO:0007165//GO:0006629//GO:0006355//GO:0006687//GO:0006508//GO:0009117//GO:0005975//GO:0006807//GO:0055085//GO:0030001//GO:0030436//GO:0006665	L-arabinose metabolic process//signal transduction//lipid metabolic process//regulation of transcription, DNA-templated//glycosphingolipid metabolic process//proteolysis//nucleotide metabolic process//carbohydrate metabolic process//nitrogen compound metabolic process//transmembrane transport//metal ion transport//asexual sporulation//sphingolipid metabolic process	GO:0004864//GO:0046556//GO:0004190//GO:0046873//GO:0004348//GO:0003700	protein phosphatase inhibitor activity//alpha-L-arabinofuranosidase activity//aspartic-type endopeptidase activity//metal ion transmembrane transporter activity//glucosylceramidase activity//transcription factor activity, sequence-specific DNA binding	GO:0005783//GO:0016020//GO:0005667//GO:0042025	endoplasmic reticulum//membrane//transcription factor complex//host cell nucleus	KOG2566	Beta-glucocerebrosidase
c66038_g1	GH128;	1	1566	676421720	XP_009043844.1	253	1.9e-21	hypothetical protein LOTGIDRAFT_152129 [Lottia gigantea]>gi|556116647|gb|ESP05299.1| hypothetical protein LOTGIDRAFT_152129 [Lottia gigantea]	--	--	--	--	--	--	--	--	--	Q09788	233	3.41e-19	Alkali-sensitive linkage protein 1 OS=Schizosaccharomyces pombe (strain 972 / ATCC 24843) GN=asl1 PE=1 SV=1	--	--	--	--	--	--	--	--	--	--
c66049_g8	AA3;AA8;	2	2825	91085207	XP_972126.1	2640	0	PREDICTED: glucose dehydrogenase [FAD, quinone] isoform X2 [Tribolium castaneum]>gi|270009077|gb|EFA05525.1| hypothetical protein TcasGA2_TC015712 [Tribolium castaneum]	--	--	--	--	--	--	--	--	--	P18172	1153	8.28e-144	Glucose dehydrogenase [FAD, quinone] OS=Drosophila pseudoobscura pseudoobscura GN=Gld PE=3 SV=4	PF05199//PF07992//PF01266//PF05834//PF00732	GMC oxidoreductase//Pyridine nucleotide-disulphide oxidoreductase//FAD dependent oxidoreductase//Lycopene cyclase protein//GMC oxidoreductase	GO:0055114//GO:0006563//GO:0006066//GO:0016117//GO:0006544//GO:0006566	oxidation-reduction process//L-serine metabolic process//alcohol metabolic process//carotenoid biosynthetic process//glycine metabolic process//threonine metabolic process	GO:0016705//GO:0008812//GO:0016614//GO:0016491//GO:0050660	oxidoreductase activity, acting on paired donors, with incorporation or reduction of molecular oxygen//choline dehydrogenase activity//oxidoreductase activity, acting on CH-OH group of donors//oxidoreductase activity//flavin adenine dinucleotide binding	--	--	--	--
c66067_g2	GT31;GT67;	2	1413	91079969	XP_969838.1	652	1.8e-77	PREDICTED: beta-1,3-galactosyltransferase 5 [Tribolium castaneum]>gi|270004605|gb|EFA01053.1| hypothetical protein TcasGA2_TC003969 [Tribolium castaneum]	--	--	--	--	--	K07820	B3GALT2	beta-1,3-galactosyltransferase 2	http://www.genome.jp/dbget-bin/www_bget?ko:K07820	Q9MYM7	347	3.83e-35	Beta-1,3-galactosyltransferase 1 OS=Pongo pygmaeus GN=B3GALT1 PE=3 SV=1	PF02434//PF01762	Fringe-like//Galactosyltransferase	GO:0006486	protein glycosylation	GO:0008378//GO:0016757	galactosyltransferase activity//transferase activity, transferring glycosyl groups	GO:0016020	membrane	KOG2287	Galactosyltransferases
c66105_g1	GT41;	1	2049	470374241	XP_004333080.1	1031	4.06e-130	glucose repression mediator protein, partial [Acanthamoeba castellanii str. Neff]>gi|440789770|gb|ELR11067.1| glucose repression mediator protein, partial [Acanthamoeba castellanii str. Neff]	598008500	XM_007336306.1	143	2.96e-66	Auricularia delicata TFB-10046 SS5 TPR-like protein (AURDEDRAFT_109501), mRNA	K06665	SSN6	glucose repression mediator protein	http://www.genome.jp/dbget-bin/www_bget?ko:K06665	O60184	1102	3.27e-134	General transcriptional corepressor ssn6 OS=Schizosaccharomyces pombe (strain 972 / ATCC 24843) GN=ssn6 PE=1 SV=1	PF13174//PF13181//PF13176//PF00515	Tetratricopeptide repeat//Tetratricopeptide repeat//Tetratricopeptide repeat//Tetratricopeptide repeat	--	--	GO:0005515	protein binding	--	--	KOG1124	FOG: TPR repeat
c66106_g1	GH18;CBM14;	2	2536	478258244	ENN78373.1	2015	0	hypothetical protein YQE_05174, partial [Dendroctonus ponderosae]	--	--	--	--	--	--	--	--	--	Q13231	842	3.23e-101	Chitotriosidase-1 OS=Homo sapiens GN=CHIT1 PE=1 SV=1	PF04205//PF01607//PF00704	FMN-binding domain//Chitin binding Peritrophin-A domain//Glycosyl hydrolases family 18	GO:0006030//GO:0005975	chitin metabolic process//carbohydrate metabolic process	GO:0008061//GO:0004553//GO:0010181	chitin binding//hydrolase activity, hydrolyzing O-glycosyl compounds//FMN binding	GO:0016020//GO:0005576	membrane//extracellular region	KOG2806	Chitinase
c66106_g3	GH18;CBM14;	2	7537	642918159	XP_008191391.1	404	3.46e-36	PREDICTED: mucin-22 isoform X1 [Tribolium castaneum]	643013954	KF116309.1	237	6.14e-118	Uncultured bacterium clone GN8LFNR01DHCRL genomic sequence	--	--	--	--	--	--	--	--	PF11023//PF02723	Protein of unknown function (DUF2614)//Non-structural protein NS3/Small envelope protein E	--	--	--	--	GO:0016020//GO:0005887	membrane//integral component of plasma membrane	--	--
c66166_g1	CE4;GH57;	2	1789	857976527	CEO97322.1	251	2.1e-20	hypothetical protein PBRA_000667 [Plasmodiophora brassicae]	--	--	--	--	--	K01452	E3.5.1.41	chitin deacetylase	http://www.genome.jp/dbget-bin/www_bget?ko:K01452	P50325	448	1.68e-47	Chitin deacetylase OS=Amylomyces rouxii PE=1 SV=1	PF03065//PF01522	Glycosyl hydrolase family 57//Polysaccharide deacetylase	GO:0005975//GO:0006807	carbohydrate metabolic process//nitrogen compound metabolic process	GO:0016810//GO:0003824	hydrolase activity, acting on carbon-nitrogen (but not peptide) bonds//catalytic activity	--	--	--	--
c66215_g2	AA3;AA8;	2	2847	270009086	EFA05534.1	1842	0	hypothetical protein TcasGA2_TC015721 [Tribolium castaneum]	462289003	APGK01054968.1	90	1.2e-36	Dendroctonus ponderosae Seq01054978, whole genome shotgun sequence	--	--	--	--	P18173	1093	6.1e-135	Glucose dehydrogenase [FAD, quinone] OS=Drosophila melanogaster GN=Gld PE=3 SV=3	PF05834//PF00732//PF05199//PF01266//PF07992	Lycopene cyclase protein//GMC oxidoreductase//GMC oxidoreductase//FAD dependent oxidoreductase//Pyridine nucleotide-disulphide oxidoreductase	GO:0055114//GO:0016117	oxidation-reduction process//carotenoid biosynthetic process	GO:0016614//GO:0016705//GO:0016491//GO:0050660	oxidoreductase activity, acting on CH-OH group of donors//oxidoreductase activity, acting on paired donors, with incorporation or reduction of molecular oxygen//oxidoreductase activity//flavin adenine dinucleotide binding	--	--	--	--
c66278_g1	GT10;	1	3305	332372897	AEE61590.1	1570	0	unknown [Dendroctonus ponderosae]>gi|546675773|gb|ERL86899.1| hypothetical protein D910_04302 [Dendroctonus ponderosae]	--	--	--	--	--	K00753	E2.4.1.214	glycoprotein 3-alpha-L-fucosyltransferase	http://www.genome.jp/dbget-bin/www_bget?ko:K00753	Q9VUL9	1205	1.63e-151	Glycoprotein 3-alpha-L-fucosyltransferase A OS=Drosophila melanogaster GN=FucTA PE=2 SV=2	PF00852//PF07931	Glycosyltransferase family 10 (fucosyltransferase)//Chloramphenicol phosphotransferase-like protein	GO:0006486	protein glycosylation	GO:0016740//GO:0008417//GO:0005524	transferase activity//fucosyltransferase activity//ATP binding	GO:0016020	membrane	KOG2619	Fucosyltransferase
c66282_g5	GT61;	1	5391	91083375	XP_966996.1	1819	0	PREDICTED: EGF domain-specific O-linked N-acetylglucosamine transferase [Tribolium castaneum]>gi|270006906|gb|EFA03354.1| hypothetical protein TcasGA2_TC013339 [Tribolium castaneum]	643013564	KF116115.1	129	4.78e-58	Uncultured bacterium clone GN8LFNR01D861W genomic sequence	K18134	EOGT	protein O-GlcNAc transferase	http://www.genome.jp/dbget-bin/www_bget?ko:K18134	Q9VQB7	1313	1.3e-161	EGF domain-specific O-linked N-acetylglucosamine transferase OS=Drosophila melanogaster GN=Eogt PE=1 SV=1	PF06423//PF00566//PF04923//PF04577	GWT1//Rab-GTPase-TBC domain//Ninjurin//Protein of unknown function (DUF563)	GO:0042246//GO:0006506//GO:0007155	tissue regeneration//GPI anchor biosynthetic process//cell adhesion	GO:0016757//GO:0016746	transferase activity, transferring glycosyl groups//transferase activity, transferring acyl groups	GO:0016021//GO:0005789	integral component of membrane//endoplasmic reticulum membrane	KOG4698	Uncharacterized conserved protein
c66301_g3	GT1;GT28;	2	2439	332374238	AEE62260.1	1422	0	unknown [Dendroctonus ponderosae]>gi|478250072|gb|ENN70578.1| hypothetical protein YQE_12753, partial [Dendroctonus ponderosae]>gi|546672656|gb|ERL84452.1| hypothetical protein D910_01884 [Dendroctonus ponderosae]	643031720	KF125152.1	129	2.15e-58	Uncultured bacterium clone GYQASSE01D0GZ2 genomic sequence	K00699	UGT	glucuronosyltransferase	http://www.genome.jp/dbget-bin/www_bget?ko:K00699	P36512	577	3.6e-63	UDP-glucuronosyltransferase 2B13 OS=Oryctolagus cuniculus GN=UGT2B13 PE=2 SV=1	PF04101//PF00201//PF00534	Glycosyltransferase family 28 C-terminal domain//UDP-glucoronosyl and UDP-glucosyl transferase//Glycosyl transferases group 1	GO:0005975//GO:0030259//GO:0008152//GO:0009058	carbohydrate metabolic process//lipid glycosylation//metabolic process//biosynthetic process	GO:0030246//GO:0016758	carbohydrate binding//transferase activity, transferring hexosyl groups	--	--	KOG1192	UDP-glucuronosyl and UDP-glucosyl transferase
c66303_g1	CBM32;	1	12363	642935263	XP_008197938.1	11845	0	PREDICTED: hemocytin [Tribolium castaneum]	--	--	--	--	--	K03900	VWF	von Willebrand factor	http://www.genome.jp/dbget-bin/www_bget?ko:K03900	P98092	4557	0	Hemocytin OS=Bombyx mori PE=2 SV=1	PF00093//PF00754//PF05375//PF04037	von Willebrand factor type C domain//F5/8 type C domain//Pacifastin inhibitor (LCMII)//Domain of unknown function (DUF382)	GO:0007155	cell adhesion	GO:0030414//GO:0005515	peptidase inhibitor activity//protein binding	GO:0005634	nucleus	KOG1216	von Willebrand factor and related coagulation proteins
c66305_g1	GH88;	1	1546	167519008	XP_001743844.1	375	3.51e-37	hypothetical protein [Monosiga brevicollis MX1]>gi|163777806|gb|EDQ91422.1| predicted protein [Monosiga brevicollis MX1]	807759034	XM_012328922.1	34	8.71e-06	Fibroporia radiculosa predicted protein partial mRNA	--	--	--	--	Q8E372	318	7.59e-31	Unsaturated chondroitin disaccharide hydrolase OS=Streptococcus agalactiae serotype III (strain NEM316) GN=gbs1889 PE=1 SV=1	PF02136	Nuclear transport factor 2 (NTF2) domain	GO:0006810	transport	--	--	GO:0005622	intracellular	KOG2104	Nuclear transport factor 2
c66375_g1	CE10;CE1;	2	3520	728418110	AIY68357.1	857	1.21e-98	esterase [Leptinotarsa decemlineata]	--	--	--	--	--	K01044	CES1	carboxylesterase 1	http://www.genome.jp/dbget-bin/www_bget?ko:K01044	Q8VCT4	542	3.71e-57	Carboxylesterase 1D OS=Mus musculus GN=Ces1d PE=1 SV=1	PF00326//PF07859//PF03577	Prolyl oligopeptidase family//alpha/beta hydrolase fold//Peptidase family C69	GO:0006508//GO:0008152	proteolysis//metabolic process	GO:0016805//GO:0008236//GO:0016787	dipeptidase activity//serine-type peptidase activity//hydrolase activity	--	--	KOG1516	Carboxylesterase and related proteins
c66384_g2	CE10;CE1;PL22;CE7;	4	1423	470490124	XP_004344958.1	678	1.64e-77	alanyl dipeptidyl peptidase [Acanthamoeba castellanii str. Neff]>gi|440800172|gb|ELR21215.1| alanyl dipeptidyl peptidase [Acanthamoeba castellanii str. Neff]	--	--	--	--	--	--	--	--	--	Q9P778	770	2.72e-92	Dipeptidyl-peptidase 5 OS=Schizosaccharomyces pombe (strain 972 / ATCC 24843) GN=SPBC1711.12 PE=3 SV=1	PF00326	Prolyl oligopeptidase family	GO:0006508	proteolysis	GO:0008236	serine-type peptidase activity	--	--	KOG2100	Dipeptidyl aminopeptidase
c66399_g1	GH18;CBM14;	2	4060	270008875	EFA05323.1	4352	0	hypothetical protein TcasGA2_TC015481 [Tribolium castaneum]	805774644	XM_012282144.1	318	3.09e-163	PREDICTED: Megachile rotundata probable chitinase 3 (LOC100883393), mRNA	K01183	E3.2.1.14	chitinase	http://www.genome.jp/dbget-bin/www_bget?ko:K01183	Q9W5U2	1367	1.03e-157	Probable chitinase 3 OS=Drosophila melanogaster GN=Cht3 PE=2 SV=2	PF00704//PF01607	Glycosyl hydrolases family 18//Chitin binding Peritrophin-A domain	GO:0005975//GO:0006030	carbohydrate metabolic process//chitin metabolic process	GO:0004553//GO:0008061	hydrolase activity, hydrolyzing O-glycosyl compounds//chitin binding	GO:0005576	extracellular region	KOG2806	Chitinase
c66413_g3	GT41;	1	2312	270008365	EFA04813.1	1818	0	hypothetical protein TcasGA2_TC014863 [Tribolium castaneum]	194769574	XM_001966843.1	66	2.13e-23	Drosophila ananassae GF22689 (Dana\GF22689), mRNA	--	--	--	--	Q09485	488	5.31e-51	43 kDa receptor-associated protein of the synapse homolog OS=Caenorhabditis elegans GN=rpy-1 PE=1 SV=1	PF13174//PF13639//PF00097//PF00515//PF14634//PF13181//PF13176	Tetratricopeptide repeat//Ring finger domain//Zinc finger, C3HC4 type (RING finger)//Tetratricopeptide repeat//zinc-RING finger domain//Tetratricopeptide repeat//Tetratricopeptide repeat	--	--	GO:0046872//GO:0005515//GO:0008270	metal ion binding//protein binding//zinc ion binding	--	--	--	--
c66414_g1	CE10;CE1;	2	2011	728418731	AIY68379.1	651	1.67e-124	putative alpha-esterase [Leptinotarsa decemlineata]	--	--	--	--	--	K03927	CES2	carboxylesterase 2	http://www.genome.jp/dbget-bin/www_bget?ko:K03927	P35502	442	1.59e-58	Esterase FE4 OS=Myzus persicae PE=1 SV=1	PF00326//PF07859	Prolyl oligopeptidase family//alpha/beta hydrolase fold	GO:0008152//GO:0006508	metabolic process//proteolysis	GO:0016787//GO:0008236	hydrolase activity//serine-type peptidase activity	--	--	KOG1516	Carboxylesterase and related proteins
c66418_g4	GT31;GT7;GT67;	3	3177	478255120	ENN75350.1	2758	0	hypothetical protein YQE_08126, partial [Dendroctonus ponderosae]	--	--	--	--	--	K13499	CHSY	chondroitin sulfate synthase	http://www.genome.jp/dbget-bin/www_bget?ko:K13499	Q6ZQ11	1606	0	Chondroitin sulfate synthase 1 OS=Mus musculus GN=Chsy1 PE=2 SV=2	PF02434//PF01762//PF05679//PF13506	Fringe-like//Galactosyltransferase//Chondroitin N-acetylgalactosaminyltransferase//Glycosyl transferase family 21	GO:0006486	protein glycosylation	GO:0008378//GO:0016758//GO:0016757	galactosyltransferase activity//transferase activity, transferring hexosyl groups//transferase activity, transferring glycosyl groups	GO:0016020//GO:0032580	membrane//Golgi cisterna membrane	KOG3588	Chondroitin synthase 1
c66419_g1	GT31;	1	2126	642936055	XP_008198283.1	1293	3.52e-170	PREDICTED: fringe glycosyltransferase [Tribolium castaneum]>gi|270013211|gb|EFA09659.1| hypothetical protein TcasGA2_TC011785 [Tribolium castaneum]	--	--	--	--	--	K05948	FNG	fringe	http://www.genome.jp/dbget-bin/www_bget?ko:K05948	Q24342	1067	1.01e-136	Fringe glycosyltransferase OS=Drosophila melanogaster GN=fng PE=1 SV=1	PF01762//PF02434	Galactosyltransferase//Fringe-like	GO:0006486	protein glycosylation	GO:0016757//GO:0008378	transferase activity, transferring glycosyl groups//galactosyltransferase activity	GO:0016020	membrane	--	--
c66428_g4	CE9;	1	4210	478256653	ENN76835.1	1172	8e-141	hypothetical protein YQE_06676, partial [Dendroctonus ponderosae]>gi|546685149|gb|ERL94676.1| hypothetical protein D910_11951, partial [Dendroctonus ponderosae]	828193213	XM_012707162.1	71	6.5e-26	PREDICTED: Hydra vulgaris dihydropyrimidinase-like (LOC100207142), transcript variant X4, mRNA	K01464	DPYS, dht, hydA	dihydropyrimidinase	http://www.genome.jp/dbget-bin/www_bget?ko:K01464	Q9EQF5	815	5.79e-94	Dihydropyrimidinase OS=Mus musculus GN=Dpys PE=1 SV=2	PF07908//PF04909//PF01979	D-aminoacylase, C-terminal region//Amidohydrolase//Amidohydrolase family	GO:0006807//GO:0008152	nitrogen compound metabolic process//metabolic process	GO:0003824//GO:0016811//GO:0008270//GO:0016787	catalytic activity//hydrolase activity, acting on carbon-nitrogen (but not peptide) bonds, in linear amides//zinc ion binding//hydrolase activity	--	--	KOG2584	Dihydroorotase and related enzymes
c66445_g1	GT41;	1	2879	91093142	XP_969809.1	2381	0	PREDICTED: cell division cycle protein 27 homolog [Tribolium castaneum]>gi|270003019|gb|EEZ99466.1| hypothetical protein TcasGA2_TC000032 [Tribolium castaneum]	--	--	--	--	--	K03350	APC3, CDC27	anaphase-promoting complex subunit 3	http://www.genome.jp/dbget-bin/www_bget?ko:K03350	P30260	1571	0	Cell division cycle protein 27 homolog OS=Homo sapiens GN=CDC27 PE=1 SV=2	PF13174//PF01109//PF00515//PF13176//PF13181	Tetratricopeptide repeat//Granulocyte-macrophage colony-stimulating factor//Tetratricopeptide repeat//Tetratricopeptide repeat//Tetratricopeptide repeat	GO:0007165//GO:0008283//GO:0040007//GO:0006955	signal transduction//cell proliferation//growth//immune response	GO:0005129//GO:0005515//GO:0008083	granulocyte macrophage colony-stimulating factor receptor binding//protein binding//growth factor activity	GO:0005576	extracellular region	KOG1126	DNA-binding cell division cycle control protein
c66452_g1	GH38;	1	3148	91079945	XP_968596.1	2703	0	PREDICTED: lysosomal alpha-mannosidase [Tribolium castaneum]>gi|270003256|gb|EEZ99703.1| hypothetical protein TcasGA2_TC002464 [Tribolium castaneum]	--	--	--	--	--	K12311	MAN2B1, LAMAN	lysosomal alpha-mannosidase	http://www.genome.jp/dbget-bin/www_bget?ko:K12311	Q8VHC8	1978	0	Lysosomal alpha-mannosidase OS=Cavia porcellus GN=MAN2B1 PE=1 SV=1	PF01074//PF09261//PF07748	Glycosyl hydrolases family 38 N-terminal domain//Alpha mannosidase, middle domain//Glycosyl hydrolases family 38 C-terminal domain	GO:0006013//GO:0005975	mannose metabolic process//carbohydrate metabolic process	GO:0005488//GO:0004553//GO:0004559//GO:0015923//GO:0008270	binding//hydrolase activity, hydrolyzing O-glycosyl compounds//alpha-mannosidase activity//mannosidase activity//zinc ion binding	--	--	KOG1959	Glycosyl hydrolase, family 38 - alpha-mannosidase
c66467_g1	AA3;	1	1740	332374764	AEE62523.1	1413	0	unknown [Dendroctonus ponderosae]	--	--	--	--	--	K06126	COQ6	ubiquinone biosynthesis monooxygenase Coq6	http://www.genome.jp/dbget-bin/www_bget?ko:K06126	Q6DF46	980	1.02e-124	Ubiquinone biosynthesis monooxygenase COQ6, mitochondrial OS=Xenopus tropicalis GN=coq6 PE=2 SV=1	PF01210//PF05834//PF00070//PF01266//PF08491	NAD-dependent glycerol-3-phosphate dehydrogenase N-terminus//Lycopene cyclase protein//Pyridine nucleotide-disulphide oxidoreductase//FAD dependent oxidoreductase//Squalene epoxidase	GO:0016114//GO:0016117//GO:0046168//GO:0006694//GO:0055114	terpenoid biosynthetic process//carotenoid biosynthetic process//glycerol-3-phosphate catabolic process//steroid biosynthetic process//oxidation-reduction process	GO:0016491//GO:0050660//GO:0051287//GO:0004506//GO:0016616//GO:0016705	oxidoreductase activity//flavin adenine dinucleotide binding//NAD binding//squalene monooxygenase activity//oxidoreductase activity, acting on the CH-OH group of donors, NAD or NADP as acceptor//oxidoreductase activity, acting on paired donors, with incorporation or reduction of molecular oxygen	GO:0016021//GO:0005737	integral component of membrane//cytoplasm	KOG3855	Monooxygenase involved in coenzyme Q (ubiquinone) biosynthesis
c66476_g2	CE10;	1	3930	642919044	XP_008191710.1	2298	0	PREDICTED: neurotactin [Tribolium castaneum]	643013720	KF116193.1	145	4.43e-67	Uncultured bacterium clone GN8LFNR02HX202 genomic sequence	K01050	BCHE	cholinesterase	http://www.genome.jp/dbget-bin/www_bget?ko:K01050	P23654	1355	8.31e-167	Neurotactin OS=Drosophila melanogaster GN=Nrt PE=1 SV=3	PF04433//PF06392//PF00957//PF07859	SWIRM domain//Acid shock protein repeat//Synaptobrevin//alpha/beta hydrolase fold	GO:0010447//GO:0008152//GO:0016192	response to acidic pH//metabolic process//vesicle-mediated transport	GO:0005515//GO:0016787	protein binding//hydrolase activity	GO:0042597//GO:0016021	periplasmic space//integral component of membrane	KOG1516	Carboxylesterase and related proteins
c66505_g4	GT39;GT83;	2	2953	546677054	ERL87963.1	2902	0	hypothetical protein D910_05351 [Dendroctonus ponderosae]	--	--	--	--	--	K00728	POMT	dolichyl-phosphate-mannose-protein mannosyltransferase	http://www.genome.jp/dbget-bin/www_bget?ko:K00728	Q9VTK2	2196	0	Protein O-mannosyltransferase 1 OS=Drosophila melanogaster GN=rt PE=2 SV=2	PF02366//PF02815	Dolichyl-phosphate-mannose-protein mannosyltransferase//MIR domain	GO:0006493	protein O-linked glycosylation	GO:0000030	mannosyltransferase activity	GO:0000136//GO:0016020	alpha-1,6-mannosyltransferase complex//membrane	KOG3359	Dolichyl-phosphate-mannose:protein O-mannosyl transferase
c66512_g1	CBM32;	1	2523	91088913	XP_973082.1	1776	0	PREDICTED: uncharacterized protein KIAA0556-like [Tribolium castaneum]	--	--	--	--	--	--	--	--	--	Q8C753	1233	2.47e-147	Uncharacterized protein KIAA0556 OS=Mus musculus GN=Kiaa0556 PE=2 SV=2	--	--	--	--	--	--	--	--	--	--
c66516_g1	GT39;	1	2459	390362333	XP_793742.3	1129	1.34e-138	PREDICTED: protein O-mannosyl-transferase 1 [Strongylocentrotus purpuratus]	--	--	--	--	--	K00728	POMT	dolichyl-phosphate-mannose-protein mannosyltransferase	http://www.genome.jp/dbget-bin/www_bget?ko:K00728	Q59X23	1648	0	Dolichyl-phosphate-mannose--protein mannosyltransferase 4 OS=Candida albicans (strain SC5314 / ATCC MYA-2876) GN=PMT4 PE=2 SV=1	PF02366//PF02815	Dolichyl-phosphate-mannose-protein mannosyltransferase//MIR domain	GO:0006493	protein O-linked glycosylation	GO:0000030	mannosyltransferase activity	GO:0016020//GO:0000136	membrane//alpha-1,6-mannosyltransferase complex	KOG3359	Dolichyl-phosphate-mannose:protein O-mannosyl transferase
c66523_g1	GT41;	1	7140	478255073	ENN75303.1	4067	0	hypothetical protein YQE_08080, partial [Dendroctonus ponderosae]	844838010	XM_012937108.1	42	1.46e-09	Schistosoma haematobium Homeobox protein ceh-19 mRNA	--	--	--	--	Q7Z4L5	1968	0	Tetratricopeptide repeat protein 21B OS=Homo sapiens GN=TTC21B PE=1 SV=2	PF13181//PF13176//PF00046//PF01207//PF00977//PF00515//PF02064//PF13174	Tetratricopeptide repeat//Tetratricopeptide repeat//Homeobox domain//Dihydrouridine synthase (Dus)//Histidine biosynthesis protein//Tetratricopeptide repeat//MAS20 protein import receptor//Tetratricopeptide repeat	GO:0006605//GO:0000105//GO:0006355//GO:0008033//GO:0055114//GO:0006886	protein targeting//histidine biosynthetic process//regulation of transcription, DNA-templated//tRNA processing//oxidation-reduction process//intracellular protein transport	GO:0050660//GO:0005515//GO:0003700//GO:0017150//GO:0043565	flavin adenine dinucleotide binding//protein binding//transcription factor activity, sequence-specific DNA binding//tRNA dihydrouridine synthase activity//sequence-specific DNA binding	GO:0005667//GO:0005742	transcription factor complex//mitochondrial outer membrane translocase complex	KOG2335	tRNA-dihydrouridine synthase
c66532_g1	CBM14;	1	827	642920535	XP_008192393.1	162	4.72e-10	PREDICTED: uncharacterized protein LOC103312740 [Tribolium castaneum]	--	--	--	--	--	--	--	--	--	--	--	--	--	PF01607	Chitin binding Peritrophin-A domain	GO:0006030	chitin metabolic process	GO:0008061	chitin binding	GO:0005576	extracellular region	--	--
c66553_g1	GH74;GH33;	2	6996	546686186	ERL95566.1	6964	0	hypothetical protein D910_12827 [Dendroctonus ponderosae]	686605015	XR_657643.1	38	2.4e-07	PREDICTED: Aptenodytes forsteri uncharacterized LOC103900080 (LOC103900080), ncRNA	K06233	LRP2	low density lipoprotein-related protein 2	http://www.genome.jp/dbget-bin/www_bget?ko:K06233	O88307	2637	0	Sortilin-related receptor OS=Mus musculus GN=Sorl1 PE=1 SV=3	PF00041//PF11857//PF00057	Fibronectin type III domain//Domain of unknown function (DUF3377)//Low-density lipoprotein receptor domain class A	--	--	GO:0004222//GO:0005515	metalloendopeptidase activity//protein binding	--	--	KOG1215	Low-density lipoprotein receptors containing Ca2+-binding EGF-like domains
c66574_g4	GT4;	1	2641	332373210	AEE61746.1	1743	0	unknown [Dendroctonus ponderosae]	643020609	KF119625.1	136	2.99e-62	Uncultured bacterium clone GPE6YU402JHBG4 genomic sequence	K03844	ALG11	alpha-1,2-mannosyltransferase	http://www.genome.jp/dbget-bin/www_bget?ko:K03844	Q7ZW24	984	2.95e-121	GDP-Man:Man(3)GlcNAc(2)-PP-Dol alpha-1,2-mannosyltransferase OS=Danio rerio GN=alg11 PE=2 SV=2	PF00534	Glycosyl transferases group 1	GO:0009058	biosynthetic process	--	--	--	--	KOG1387	Glycosyltransferase
c66579_g1	CE10;	1	3837	478251983	ENN72419.1	1723	0	hypothetical protein YQE_10937, partial [Dendroctonus ponderosae]>gi|546677824|gb|ERL88581.1| hypothetical protein D910_05966 [Dendroctonus ponderosae]	643038796	KF128664.1	239	2.41e-119	Uncultured bacterium clone GYQASSE01AGAO8 genomic sequence	K07188	LIPE, HSL	hormone-sensitive lipase	http://www.genome.jp/dbget-bin/www_bget?ko:K07188	Q05469	710	5.89e-108	Hormone-sensitive lipase OS=Homo sapiens GN=LIPE PE=1 SV=4	PF06350//PF07859	Hormone-sensitive lipase (HSL) N-terminus//alpha/beta hydrolase fold	GO:0008203//GO:0016042//GO:0008152	cholesterol metabolic process//lipid catabolic process//metabolic process	GO:0016787//GO:0016298	hydrolase activity//lipase activity	--	--	KOG1515	Arylacetamide deacetylase
c66586_g1	GT41;	1	9490	91079160	XP_967064.1	3752	0	PREDICTED: E3 SUMO-protein ligase RanBP2 [Tribolium castaneum]>gi|270003619|gb|EFA00067.1| hypothetical protein TcasGA2_TC002881 [Tribolium castaneum]	--	--	--	--	--	K12172	RANBP2, NUP358	E3 SUMO-protein ligase RanBP2	http://www.genome.jp/dbget-bin/www_bget?ko:K12172	P92204	644	1.11e-72	Negative elongation factor E OS=Drosophila melanogaster GN=Nelf-E PE=1 SV=1	PF00076//PF13176//PF04513//PF00493//PF00641//PF13181//PF04810//PF00015//PF13174//PF00638//PF04799//PF00515	RNA recognition motif. (a.k.a. RRM, RBD, or RNP domain)//Tetratricopeptide repeat//Baculovirus polyhedron envelope protein, PEP, C terminus//MCM2/3/5 family//Zn-finger in Ran binding protein and others//Tetratricopeptide repeat//Sec23/Sec24 zinc finger//Methyl-accepting chemotaxis protein (MCP) signalling domain//Tetratricopeptide repeat//RanBP1 domain//fzo-like conserved region//Tetratricopeptid…	GO:0006260//GO:0008053//GO:0006888//GO:0007165//GO:0006886//GO:0006184//GO:0046907	DNA replication//mitochondrial fusion//ER to Golgi vesicle-mediated transport//signal transduction//intracellular protein transport//obsolete GTP catabolic process//intracellular transport	GO:0005524//GO:0008270//GO:0005198//GO:0004871//GO:0005515//GO:0003676//GO:0003924//GO:0003677	ATP binding//zinc ion binding//structural molecule activity//signal transducer activity//protein binding//nucleic acid binding//GTPase activity//DNA binding	GO:0019031//GO:0030127//GO:0016020//GO:0019028//GO:0016021//GO:0005741	viral envelope//COPII vesicle coat//membrane//viral capsid//integral component of membrane//mitochondrial outer membrane	KOG0864	Ran-binding protein RANBP1 and related RanBD domain proteins
c66611_g2	GT1;GT28;	2	3323	332374144	AEE62213.1	1629	0	unknown [Dendroctonus ponderosae]	--	--	--	--	--	K00699	UGT	glucuronosyltransferase	http://www.genome.jp/dbget-bin/www_bget?ko:K00699	Q63886	506	7.67e-53	UDP-glucuronosyltransferase 1-1 OS=Mus musculus GN=Ugt1a1 PE=2 SV=2	PF04101//PF00201//PF00534	Glycosyltransferase family 28 C-terminal domain//UDP-glucoronosyl and UDP-glucosyl transferase//Glycosyl transferases group 1	GO:0009058//GO:0008152//GO:0030259//GO:0005975	biosynthetic process//metabolic process//lipid glycosylation//carbohydrate metabolic process	GO:0016758//GO:0030246	transferase activity, transferring hexosyl groups//carbohydrate binding	--	--	KOG1192	UDP-glucuronosyl and UDP-glucosyl transferase
c66616_g1	GH28;	1	455	332372895	AEE61589.1	467	2.71e-54	unknown [Dendroctonus ponderosae]	--	--	--	--	--	K01184	E3.2.1.15	polygalacturonase	http://www.genome.jp/dbget-bin/www_bget?ko:K01184	A1CVV8	335	2.73e-36	Probable endopolygalacturonase A OS=Neosartorya fischeri (strain ATCC 1020 / DSM 3700 / FGSC A1164 / NRRL 181) GN=pgaA PE=3 SV=1	PF00295	Glycosyl hydrolases family 28	GO:0005982//GO:0005985//GO:0005975	starch metabolic process//sucrose metabolic process//carbohydrate metabolic process	GO:0004650	polygalacturonase activity	--	--	--	--
c66616_g2	GH28;	1	446	332372895	AEE61589.1	456	1.14e-52	unknown [Dendroctonus ponderosae]	--	--	--	--	--	K01184	E3.2.1.15	polygalacturonase	http://www.genome.jp/dbget-bin/www_bget?ko:K01184	Q4WQT2	318	7.79e-34	Probable endopolygalacturonase A OS=Neosartorya fumigata (strain ATCC MYA-4609 / Af293 / CBS 101355 / FGSC A1100) GN=pgaA PE=3 SV=1	PF00295	Glycosyl hydrolases family 28	GO:0005982//GO:0005975//GO:0005985	starch metabolic process//carbohydrate metabolic process//sucrose metabolic process	GO:0004650	polygalacturonase activity	--	--	--	--
c66616_g3	GH28;	1	1115	565419550	AHC08666.1	455	1.78e-49	endo-polygalacturonase [Sphenophorus levis]	--	--	--	--	--	--	--	--	--	A1CVV8	307	4.66e-30	Probable endopolygalacturonase A OS=Neosartorya fischeri (strain ATCC 1020 / DSM 3700 / FGSC A1164 / NRRL 181) GN=pgaA PE=3 SV=1	PF06374//PF00295	NADH-ubiquinone oxidoreductase subunit b14.5b (NDUFC2)//Glycosyl hydrolases family 28	GO:0005982//GO:0005985//GO:0006814//GO:0006120//GO:0006744//GO:0015992//GO:0005975	starch metabolic process//sucrose metabolic process//sodium ion transport//mitochondrial electron transport, NADH to ubiquinone//ubiquinone biosynthetic process//proton transport//carbohydrate metabolic process	GO:0008137//GO:0004650	NADH dehydrogenase (ubiquinone) activity//polygalacturonase activity	GO:0005743	mitochondrial inner membrane	--	--
c66616_g4	GH28;	1	872	565419550	AHC08666.1	760	7.85e-96	endo-polygalacturonase [Sphenophorus levis]	--	--	--	--	--	K01184	E3.2.1.15	polygalacturonase	http://www.genome.jp/dbget-bin/www_bget?ko:K01184	O97400	454	1.39e-51	Polygalacturonase OS=Phaedon cochleariae PE=2 SV=1	PF00295	Glycosyl hydrolases family 28	GO:0005975//GO:0005985//GO:0005982	carbohydrate metabolic process//sucrose metabolic process//starch metabolic process	GO:0004650	polygalacturonase activity	--	--	--	--
c66616_g5	GH28;	1	813	565419550	AHC08666.1	844	8.77e-109	endo-polygalacturonase [Sphenophorus levis]	--	--	--	--	--	K01184	E3.2.1.15	polygalacturonase	http://www.genome.jp/dbget-bin/www_bget?ko:K01184	O97400	489	4.66e-57	Polygalacturonase OS=Phaedon cochleariae PE=2 SV=1	PF00295	Glycosyl hydrolases family 28	GO:0005985//GO:0005975//GO:0005982	sucrose metabolic process//carbohydrate metabolic process//starch metabolic process	GO:0004650	polygalacturonase activity	--	--	--	--
c66625_g1	GT22;	1	5269	91084963	XP_971862.1	1509	0	PREDICTED: GPI mannosyltransferase 4 [Tribolium castaneum]>gi|270009003|gb|EFA05451.1| hypothetical protein TcasGA2_TC015632 [Tribolium castaneum]	643013744	KF116205.1	188	7.43e-91	Uncultured bacterium clone GN8LFNR02H55RW genomic sequence	K08098	PIGZ, SMP3	phosphatidylinositol glycan, class Z	http://www.genome.jp/dbget-bin/www_bget?ko:K08098	Q8MT80	1005	5.93e-117	GPI mannosyltransferase 4 OS=Drosophila melanogaster GN=CG45068 PE=2 SV=1	PF03901//PF01210//PF02153//PF02826//PF03446	Alg9-like mannosyltransferase family//NAD-dependent glycerol-3-phosphate dehydrogenase N-terminus//Prephenate dehydrogenase//D-isomer specific 2-hydroxyacid dehydrogenase, NAD binding domain//NAD binding domain of 6-phosphogluconate dehydrogenase	GO:0009094//GO:0006571//GO:0046168//GO:0000162//GO:0019521//GO:0055114//GO:0006098	L-phenylalanine biosynthetic process//tyrosine biosynthetic process//glycerol-3-phosphate catabolic process//tryptophan biosynthetic process//D-gluconate metabolic process//oxidation-reduction process//pentose-phosphate shunt	GO:0048037//GO:0008977//GO:0051287//GO:0016757//GO:0016616//GO:0004665//GO:0004616	cofactor binding//prephenate dehydrogenase activity//NAD binding//transferase activity, transferring glycosyl groups//oxidoreductase activity, acting on the CH-OH group of donors, NAD or NADP as acceptor//prephenate dehydrogenase (NADP+) activity//phosphogluconate dehydrogenase (decarboxylating) activity	GO:0005737	cytoplasm	KOG4123	Putative alpha 1,2 mannosyltransferase
c66660_g2	GT1;GT28;	2	2690	546677174	ERL88064.1	1540	0	hypothetical protein D910_05453 [Dendroctonus ponderosae]	--	--	--	--	--	K00699	UGT	glucuronosyltransferase	http://www.genome.jp/dbget-bin/www_bget?ko:K00699	Q88168	498	1.29e-52	Ecdysteroid UDP-glucosyltransferase OS=Spodoptera littoralis nuclear polyhedrosis virus GN=EGT PE=3 SV=1	PF00201//PF04101//PF04689//PF03033	UDP-glucoronosyl and UDP-glucosyl transferase//Glycosyltransferase family 28 C-terminal domain//DNA binding protein S1FA//Glycosyltransferase family 28 N-terminal domain	GO:0005975//GO:0008152//GO:0006355//GO:0030259	carbohydrate metabolic process//metabolic process//regulation of transcription, DNA-templated//lipid glycosylation	GO:0016758//GO:0003677//GO:0030246	transferase activity, transferring hexosyl groups//DNA binding//carbohydrate binding	GO:0005634	nucleus	KOG1192	UDP-glucuronosyl and UDP-glucosyl transferase
c66697_g1	CE1;CE10;	2	3421	478250783	ENN71275.1	945	8.96e-116	hypothetical protein YQE_12200, partial [Dendroctonus ponderosae]>gi|546673018|gb|ERL84704.1| hypothetical protein D910_02129 [Dendroctonus ponderosae]	--	--	--	--	--	--	--	--	--	Q9HC07	664	1.85e-76	Transmembrane protein 165 OS=Homo sapiens GN=TMEM165 PE=1 SV=1	PF00326//PF07859//PF02230//PF03583//PF01764//PF01738//PF03741//PF01169	Prolyl oligopeptidase family//alpha/beta hydrolase fold//Phospholipase/Carboxylesterase//Secretory lipase//Lipase (class 3)//Dienelactone hydrolase family//Integral membrane protein TerC family//Uncharacterized protein family UPF0016	GO:0046486//GO:0006508//GO:0016042//GO:0006629//GO:0008152	glycerolipid metabolic process//proteolysis//lipid catabolic process//lipid metabolic process//metabolic process	GO:0004806//GO:0016787//GO:0008236	triglyceride lipase activity//hydrolase activity//serine-type peptidase activity	GO:0016020//GO:0016021	membrane//integral component of membrane	KOG2881	Predicted membrane protein
c66864_g2	GH38;	1	4551	546683871	ERL93622.1	4607	0	hypothetical protein D910_10910 [Dendroctonus ponderosae]	--	--	--	--	--	K01191	E3.2.1.24	alpha-mannosidase	http://www.genome.jp/dbget-bin/www_bget?ko:K01191	Q8BRK9	1554	0	Alpha-mannosidase 2x OS=Mus musculus GN=Man2a2 PE=2 SV=2	PF01074//PF05793//PF09261//PF07748	Glycosyl hydrolases family 38 N-terminal domain//Transcription initiation factor IIF, alpha subunit (TFIIF-alpha)//Alpha mannosidase, middle domain//Glycosyl hydrolases family 38 C-terminal domain	GO:0006013//GO:0005975//GO:0045893	mannose metabolic process//carbohydrate metabolic process//positive regulation of transcription, DNA-templated	GO:0015923//GO:0004559//GO:0003677//GO:0008270//GO:0004553	mannosidase activity//alpha-mannosidase activity//DNA binding//zinc ion binding//hydrolase activity, hydrolyzing O-glycosyl compounds	GO:0005634	nucleus	KOG1959	Glycosyl hydrolase, family 38 - alpha-mannosidase
c66882_g3	CE10;	1	1617	642923044	XP_008200507.1	1605	0	PREDICTED: neuroligin-4, X-linked-like [Tribolium castaneum]	--	--	--	--	--	K01044	CES1	carboxylesterase 1	http://www.genome.jp/dbget-bin/www_bget?ko:K01044	Q8N0W4	599	2.59e-66	Neuroligin-4, X-linked OS=Homo sapiens GN=NLGN4X PE=1 SV=1	PF07859	alpha/beta hydrolase fold	GO:0008152	metabolic process	GO:0016787	hydrolase activity	--	--	KOG1516	Carboxylesterase and related proteins
c66882_g7	CE10;	1	2085	270006593	EFA03041.1	1642	0	hypothetical protein TcasGA2_TC010467 [Tribolium castaneum]	766933284	XM_011500602.1	117	8.57e-52	PREDICTED: Ceratosolen solmsi marchali neuroligin-4, X-linked-like (LOC105363032), mRNA	--	--	--	--	Q9XTG1	359	5.39e-34	Neuroligin-1 OS=Caenorhabditis elegans GN=nlg-1 PE=1 SV=1	PF09360	Iron-binding zinc finger CDGSH type	--	--	GO:0051537	2 iron, 2 sulfur cluster binding	GO:0043231	intracellular membrane-bounded organelle	KOG1516	Carboxylesterase and related proteins
c66885_g1	CE14;	1	2905	546686080	ERL95480.1	1025	9.02e-128	hypothetical protein D910_12742 [Dendroctonus ponderosae]	--	--	--	--	--	K03434	PIGL	N-acetylglucosaminylphosphatidylinositol deacetylase	http://www.genome.jp/dbget-bin/www_bget?ko:K03434	Q5SX19	437	1.31e-46	N-acetylglucosaminyl-phosphatidylinositol de-N-acetylase OS=Mus musculus GN=Pigl PE=2 SV=1	--	--	--	--	--	--	--	--	KOG3332	N-acetylglucosaminyl phosphatidylinositol de-N-acetylase
c66901_g1	GH18;	1	1301	332376925	AEE63602.1	1477	0	unknown [Dendroctonus ponderosae]	--	--	--	--	--	K01183	E3.2.1.14	chitinase	http://www.genome.jp/dbget-bin/www_bget?ko:K01183	Q9W092	719	1.62e-87	Probable chitinase 2 OS=Drosophila melanogaster GN=Cht2 PE=1 SV=1	PF11909//PF00704	NADH-quinone oxidoreductase cyanobacterial subunit N//Glycosyl hydrolases family 18	GO:0055114//GO:0005975//GO:0006118	oxidation-reduction process//carbohydrate metabolic process//obsolete electron transport	GO:0016655//GO:0004553	oxidoreductase activity, acting on NAD(P)H, quinone or similar compound as acceptor//hydrolase activity, hydrolyzing O-glycosyl compounds	GO:0016020	membrane	KOG2806	Chitinase
c66903_g1	CE10;CE1;	2	2670	332376983	AEE63631.1	1597	0	unknown [Dendroctonus ponderosae]	--	--	--	--	--	K03927	CES2	carboxylesterase 2	http://www.genome.jp/dbget-bin/www_bget?ko:K03927	B2D0J5	589	2.64e-64	Venom carboxylesterase-6 OS=Apis mellifera PE=2 SV=1	PF12740//PF00326//PF07859	Chlorophyllase enzyme//Prolyl oligopeptidase family//alpha/beta hydrolase fold	GO:0015994//GO:0015996//GO:0006508//GO:0008152	chlorophyll metabolic process//chlorophyll catabolic process//proteolysis//metabolic process	GO:0008236//GO:0016787//GO:0047746	serine-type peptidase activity//hydrolase activity//chlorophyllase activity	--	--	KOG1516	Carboxylesterase and related proteins
c66914_g1	AA5;	1	3925	642926255	XP_008194846.1	2495	0	PREDICTED: kelch-like protein 17 [Tribolium castaneum]>gi|270008515|gb|EFA04963.1| hypothetical protein TcasGA2_TC015037 [Tribolium castaneum]	--	--	--	--	--	K10454	KLHL17	kelch-like protein 17 (actinfilin)	http://www.genome.jp/dbget-bin/www_bget?ko:K10454	Q8K430	1636	0	Kelch-like protein 17 OS=Rattus norvegicus GN=Klhl17 PE=1 SV=1	PF07646//PF00651//PF01344	Kelch motif//BTB/POZ domain//Kelch motif	--	--	GO:0005515	protein binding	--	--	KOG4441	Proteins containing BTB/POZ and Kelch domains, involved in regulatory/signal transduction processes
c66934_g1	GH32;	1	2318	675600686	AIL92341.1	1631	0	beta-fructofuranosidase [Sphenophorus levis]	586953861	CP007145.1	39	2.19e-08	Hymenobacter swuensis DY53, complete genome	K01193	E3.2.1.26, sacA	beta-fructofuranosidase	http://www.genome.jp/dbget-bin/www_bget?ko:K01193	P40714	1068	4.09e-135	Sucrose-6-phosphate hydrolase OS=Escherichia coli GN=cscA PE=3 SV=1	--	--	--	--	--	--	--	--	KOG0228	Beta-fructofuranosidase (invertase)
c66945_g1	GH16;CBM39;	2	1780	546684204	ERL93909.1	681	6.72e-80	hypothetical protein D910_11195 [Dendroctonus ponderosae]	--	--	--	--	--	--	--	--	--	Q8N0N3	466	1.74e-50	Beta-1,3-glucan-binding protein OS=Penaeus monodon PE=2 SV=1	PF00722	Glycosyl hydrolases family 16	GO:0005975	carbohydrate metabolic process	GO:0004553	hydrolase activity, hydrolyzing O-glycosyl compounds	--	--	--	--
c66945_g2	GH16;	1	635	332373154	AEE61718.1	703	2.64e-88	unknown [Dendroctonus ponderosae]>gi|478258820|gb|ENN78832.1| hypothetical protein YQE_04715, partial [Dendroctonus ponderosae]>gi|478263862|gb|ENN82077.1| hypothetical protein YQE_01544, partial [Dendroctonus ponderosae]>gi|546684202|gb|ERL93907.1| hypothetical protein D910_11193 [Dendroctonus ponderosae]	--	--	--	--	--	--	--	--	--	Q8N0N3	480	1.48e-56	Beta-1,3-glucan-binding protein OS=Penaeus monodon PE=2 SV=1	PF00722	Glycosyl hydrolases family 16	GO:0005975	carbohydrate metabolic process	GO:0004553	hydrolase activity, hydrolyzing O-glycosyl compounds	--	--	--	--
c66945_g3	GH16;	1	831	478267650	ENN83076.1	648	4.63e-79	hypothetical protein YQE_00562, partial [Dendroctonus ponderosae]	--	--	--	--	--	--	--	--	--	Q8N0N3	356	1.17e-37	Beta-1,3-glucan-binding protein OS=Penaeus monodon PE=2 SV=1	PF00722	Glycosyl hydrolases family 16	GO:0005975	carbohydrate metabolic process	GO:0004553	hydrolase activity, hydrolyzing O-glycosyl compounds	--	--	--	--
c66994_g4	GH31;	1	4525	546676745	ERL87701.1	1608	0	hypothetical protein D910_05091 [Dendroctonus ponderosae]	--	--	--	--	--	--	--	--	--	Q6GMR7	693	5.88e-77	Fatty-acid amide hydrolase 2 OS=Homo sapiens GN=FAAH2 PE=2 SV=1	PF01425//PF01055	Amidase//Glycosyl hydrolases family 31	GO:0005975	carbohydrate metabolic process	GO:0004553//GO:0016884	hydrolase activity, hydrolyzing O-glycosyl compounds//carbon-nitrogen ligase activity, with glutamine as amido-N-donor	--	--	KOG1212	Amidases
c67001_g1	GH38;	1	2528	546671623	ERL83857.1	2518	0	hypothetical protein D910_01124 [Dendroctonus ponderosae]	593328863	XM_007137797.1	39	2.39e-08	Phaseolus vulgaris hypothetical protein (PHAVU_009G161600g) mRNA, complete cds	K12311	MAN2B1, LAMAN	lysosomal alpha-mannosidase	http://www.genome.jp/dbget-bin/www_bget?ko:K12311	Q8VHC8	1541	0	Lysosomal alpha-mannosidase OS=Cavia porcellus GN=MAN2B1 PE=1 SV=1	PF09261//PF09396//PF07748//PF01074	Alpha mannosidase, middle domain//Thrombin light chain//Glycosyl hydrolases family 38 C-terminal domain//Glycosyl hydrolases family 38 N-terminal domain	GO:0005975//GO:0006013//GO:0007596//GO:0006508	carbohydrate metabolic process//mannose metabolic process//blood coagulation//proteolysis	GO:0004553//GO:0008270//GO:0004559//GO:0004252//GO:0015923	hydrolase activity, hydrolyzing O-glycosyl compounds//zinc ion binding//alpha-mannosidase activity//serine-type endopeptidase activity//mannosidase activity	GO:0005576	extracellular region	KOG1959	Glycosyl hydrolase, family 38 - alpha-mannosidase
c67001_g2	GH38;	1	745	91079945	XP_968596.1	692	7.05e-81	PREDICTED: lysosomal alpha-mannosidase [Tribolium castaneum]>gi|270003256|gb|EEZ99703.1| hypothetical protein TcasGA2_TC002464 [Tribolium castaneum]	662196130	XM_008472859.1	43	4.07e-11	PREDICTED: Diaphorina citri uncharacterized LOC103508310 (LOC103508310), mRNA	K12311	MAN2B1, LAMAN	lysosomal alpha-mannosidase	http://www.genome.jp/dbget-bin/www_bget?ko:K12311	O09159	570	1.64e-65	Lysosomal alpha-mannosidase OS=Mus musculus GN=Man2b1 PE=2 SV=4	PF01074	Glycosyl hydrolases family 38 N-terminal domain	GO:0005975//GO:0006013	carbohydrate metabolic process//mannose metabolic process	GO:0004559//GO:0008270//GO:0030246	alpha-mannosidase activity//zinc ion binding//carbohydrate binding	--	--	KOG1959	Glycosyl hydrolase, family 38 - alpha-mannosidase
c67005_g5	CE7;CE10;	2	4368	546678969	ERL89502.1	898	1.23e-105	hypothetical protein D910_06868 [Dendroctonus ponderosae]	--	--	--	--	--	--	--	--	--	B4F753	402	4.31e-40	Monoacylglycerol lipase ABHD12 OS=Xenopus tropicalis GN=abhd12 PE=2 SV=1	PF03583//PF07859//PF02230//PF01896	Secretory lipase//alpha/beta hydrolase fold//Phospholipase/Carboxylesterase//Eukaryotic and archaeal DNA primase small subunit	GO:0008152//GO:0006351//GO:0016042//GO:0046486//GO:0006269	metabolic process//transcription, DNA-templated//lipid catabolic process//glycerolipid metabolic process//DNA replication, synthesis of RNA primer	GO:0003896//GO:0004806//GO:0016787	DNA primase activity//triglyceride lipase activity//hydrolase activity	GO:0005730//GO:0005657	nucleolus//replication fork	KOG1552	Predicted alpha/beta hydrolase
c67006_g8	GT92;	1	2961	91092388	XP_968476.1	1624	0	PREDICTED: uncharacterized protein LOC656883 [Tribolium castaneum]>gi|642930639|ref|XP_008199205.1| PREDICTED: uncharacterized protein LOC656883 [Tribolium castaneum]>gi|270011253|gb|EFA07701.1| hypothetical protein TcasGA2_TC002177 [Tribolium castaneum]	242017385	XM_002429125.1	85	7.52e-34	Pediculus humanus corporis conserved hypothetical protein, mRNA	--	--	--	--	--	--	--	--	PF01914	MarC family integral membrane protein	--	--	--	--	GO:0016021	integral component of membrane	--	--
c67010_g1	AA5;	1	6082	478255258	ENN75487.1	2567	0	hypothetical protein YQE_08036, partial [Dendroctonus ponderosae]>gi|546681554|gb|ERL91625.1| hypothetical protein D910_08955 [Dendroctonus ponderosae]	--	--	--	--	--	--	--	--	--	Q6ZPT1	623	1.6e-66	Kelch-like protein 9 OS=Mus musculus GN=Klhl9 PE=2 SV=2	PF03287//PF06827//PF00042//PF05495//PF07646//PF03742//PF01344//PF00651	Poxvirus C7/F8A protein//Zinc finger found in FPG and IleRS//Globin//CHY zinc finger//Kelch motif//PetN//Kelch motif//BTB/POZ domain	GO:0016032//GO:0017004//GO:0006118	viral process//cytochrome complex assembly//obsolete electron transport	GO:0020037//GO:0008270//GO:0005506//GO:0003824//GO:0045158//GO:0005515	heme binding//zinc ion binding//iron ion binding//catalytic activity//electron transporter, transferring electrons within cytochrome b6/f complex of photosystem II activity//protein binding	GO:0009512	cytochrome b6f complex	KOG1072	FOG: Kelch repeat
c67029_g1	GH38;	1	5204	478250329	ENN70826.1	2799	0	hypothetical protein YQE_12490, partial [Dendroctonus ponderosae]	643038395	KF128465.1	111	4.68e-48	Uncultured bacterium clone GYQASSE02HJT4C genomic sequence	K01231	MAN2	alpha-mannosidase II	http://www.genome.jp/dbget-bin/www_bget?ko:K01231	Q24451	1581	0	Alpha-mannosidase 2 OS=Drosophila melanogaster GN=alpha-Man-II PE=1 SV=2	PF09261//PF07748//PF01074	Alpha mannosidase, middle domain//Glycosyl hydrolases family 38 C-terminal domain//Glycosyl hydrolases family 38 N-terminal domain	GO:0006013//GO:0005975	mannose metabolic process//carbohydrate metabolic process	GO:0015923//GO:0008270//GO:0004553//GO:0004559	mannosidase activity//zinc ion binding//hydrolase activity, hydrolyzing O-glycosyl compounds//alpha-mannosidase activity	--	--	KOG1959	Glycosyl hydrolase, family 38 - alpha-mannosidase
c67062_g1	CBM13;	1	2103	873224394	CEM26450.1	346	3.4e-32	unnamed protein product [Vitrella brassicaformis CCMP3155]	53829537	AY640032.1	937	0	Pleurotus ostreatus metalloprotease mRNA, complete cds	K15100	SLC25A1, CTP	solute carrier family 25 (mitochondrial citrate transporter), member 1	http://www.genome.jp/dbget-bin/www_bget?ko:K15100	A4RGT4	506	1.56e-56	Extracellular metalloprotease MGG_08041 OS=Magnaporthe oryzae (strain 70-15 / ATCC MYA-4617 / FGSC 8958) GN=MGG_08041 PE=3 SV=1	PF02031//PF10462//PF00413	Streptomyces extracellular neutral proteinase (M7) family//Peptidase M66//Matrixin	GO:0006508	proteolysis	GO:0004222//GO:0008270	metalloendopeptidase activity//zinc ion binding	GO:0005576//GO:0031012	extracellular region//extracellular matrix	KOG0756	Mitochondrial tricarboxylate/dicarboxylate carrier proteins
c67070_g1	GT3;GT5;GT4;	3	2347	470361167	XP_004365033.1	2099	0	glycogen synthase [Capsaspora owczarzaki ATCC 30864]>gi|765547893|gb|KJE88514.1| glycogen synthase [Capsaspora owczarzaki ATCC 30864]	630358426	XM_007870297.1	560	0	Gloeophyllum trabeum ATCC 11539 glycogen synthase mRNA	K00693	GYS	glycogen(starch) synthase	http://www.genome.jp/dbget-bin/www_bget?ko:K00693	O93869	2398	0	Glycogen [starch] synthase OS=Neurospora crassa (strain ATCC 24698 / 74-OR23-1A / CBS 708.71 / DSM 1257 / FGSC 987) GN=gsy-1 PE=2 SV=2	PF05693//PF00534	Glycogen synthase//Glycosyl transferases group 1	GO:0009058//GO:0005982//GO:0005978//GO:0005985	biosynthetic process//starch metabolic process//glycogen biosynthetic process//sucrose metabolic process	GO:0004373	glycogen (starch) synthase activity	--	--	--	--
c67071_g1	CE10;	1	2330	332372806	AEE61545.1	1931	0	unknown [Dendroctonus ponderosae]	--	--	--	--	--	--	--	--	--	Q64419	519	3.05e-55	Liver carboxylesterase OS=Mesocricetus auratus PE=2 SV=1	PF07859//PF00326	alpha/beta hydrolase fold//Prolyl oligopeptidase family	GO:0006508//GO:0008152	proteolysis//metabolic process	GO:0008236//GO:0016787	serine-type peptidase activity//hydrolase activity	--	--	KOG1516	Carboxylesterase and related proteins
c67120_g5	CE10;CE1;	2	3350	91087141	XP_975282.1	3087	0	PREDICTED: inactive dipeptidyl peptidase 10 [Tribolium castaneum]>gi|270009589|gb|EFA06037.1| hypothetical protein TcasGA2_TC008867 [Tribolium castaneum]	--	--	--	--	--	--	--	--	--	Q8N608	1055	1.04e-125	Inactive dipeptidyl peptidase 10 OS=Homo sapiens GN=DPP10 PE=1 SV=2	PF03721//PF00930//PF00326//PF07859	UDP-glucose/GDP-mannose dehydrogenase family, NAD binding domain//Dipeptidyl peptidase IV (DPP IV) N-terminal region//Prolyl oligopeptidase family//alpha/beta hydrolase fold	GO:0008152//GO:0055114//GO:0006508	metabolic process//oxidation-reduction process//proteolysis	GO:0016616//GO:0008236//GO:0016787//GO:0051287	oxidoreductase activity, acting on the CH-OH group of donors, NAD or NADP as acceptor//serine-type peptidase activity//hydrolase activity//NAD binding	GO:0016020	membrane	KOG2100	Dipeptidyl aminopeptidase
c67167_g1	GH37;GH78;	2	3074	546681812	ERL91838.1	1935	0	hypothetical protein D910_09163 [Dendroctonus ponderosae]	643013904	KF116284.1	126	1.26e-56	Uncultured bacterium clone GN8LFNR02F3HFO genomic sequence	K01194	E3.2.1.28, treA, treF	alpha,alpha-trehalase	http://www.genome.jp/dbget-bin/www_bget?ko:K01194	P32359	1636	0	Trehalase OS=Tenebrio molitor PE=2 SV=1	PF01204//PF01330	Trehalase//RuvA N terminal domain	GO:0005985//GO:0005991//GO:0005982//GO:0006281//GO:0006310	sucrose metabolic process//trehalose metabolic process//starch metabolic process//DNA repair//DNA recombination	GO:0009378//GO:0005524//GO:0004555	four-way junction helicase activity//ATP binding//alpha,alpha-trehalase activity	GO:0005657//GO:0009379	replication fork//Holliday junction helicase complex	KOG0602	Neutral trehalase
c67177_g2	GT35;	1	8544	546683562	ERL93360.1	3986	0	hypothetical protein D910_10652 [Dendroctonus ponderosae]	755891514	XM_005189347.2	356	0	PREDICTED: Musca domestica glycogen phosphorylase (LOC101889498), mRNA	K00688	E2.4.1.1, glgP, PYG	starch phosphorylase	http://www.genome.jp/dbget-bin/www_bget?ko:K00688	Q9XTL9	3660	0	Glycogen phosphorylase OS=Drosophila melanogaster GN=GlyP PE=2 SV=2	PF01166//PF04977//PF04739//PF00170//PF00343	TSC-22/dip/bun family//Septum formation initiator//5'-AMP-activated protein kinase beta subunit, interation domain//bZIP transcription factor//Carbohydrate phosphorylase	GO:0007049//GO:0006355//GO:0005975	cell cycle//regulation of transcription, DNA-templated//carbohydrate metabolic process	GO:0005515//GO:0003700//GO:0043565//GO:0008184	protein binding//transcription factor activity, sequence-specific DNA binding//sequence-specific DNA binding//glycogen phosphorylase activity	GO:0005667	transcription factor complex	KOG2099	Glycogen phosphorylase
c67188_g1	CBM32;	1	11249	642924897	XP_008194088.1	6077	0	PREDICTED: laminin subunit alpha-1 isoform X2 [Tribolium castaneum]	--	--	--	--	--	K05637	LAMA1_2	laminin, alpha 1/2	http://www.genome.jp/dbget-bin/www_bget?ko:K05637	P19137	2736	0	Laminin subunit alpha-1 OS=Mus musculus GN=Lama1 PE=1 SV=1	PF00096//PF00804//PF05443//PF06008//PF07776//PF06009//PF00754	Zinc finger, C2H2 type//Syntaxin//ROS/MUCR transcriptional regulator protein//Laminin Domain I//Zinc-finger associated domain (zf-AD)//Laminin Domain II//F5/8 type C domain	GO:0007155//GO:0030155//GO:0006355//GO:0045995//GO:0030334//GO:0007165	cell adhesion//regulation of cell adhesion//regulation of transcription, DNA-templated//regulation of embryonic development//regulation of cell migration//signal transduction	GO:0003677//GO:0046872//GO:0005102//GO:0008270	DNA binding//metal ion binding//receptor binding//zinc ion binding	GO:0016020//GO:0005606//GO:0005604//GO:0005634	membrane//laminin-1 complex//basement membrane//nucleus	KOG1836	Extracellular matrix glycoprotein Laminin subunits alpha and gamma
c67191_g1	AA3;AA8;	2	2102	332374128	AEE62205.1	1820	0	unknown [Dendroctonus ponderosae]	--	--	--	--	--	K00108	E1.1.99.1, betA, CHDH	choline dehydrogenase	http://www.genome.jp/dbget-bin/www_bget?ko:K00108	P18172	1259	1.63e-162	Glucose dehydrogenase [FAD, quinone] OS=Drosophila pseudoobscura pseudoobscura GN=Gld PE=3 SV=4	PF00732//PF01134//PF01266//PF07992//PF05199	GMC oxidoreductase//Glucose inhibited division protein A//FAD dependent oxidoreductase//Pyridine nucleotide-disulphide oxidoreductase//GMC oxidoreductase	GO:0055114//GO:0008033	oxidation-reduction process//tRNA processing	GO:0016491//GO:0050660//GO:0016614	oxidoreductase activity//flavin adenine dinucleotide binding//oxidoreductase activity, acting on CH-OH group of donors	--	--	--	--
c67194_g1	GT23;GT11;	2	4908	189236914	XP_969111.2	2225	0	PREDICTED: alpha-(1,6)-fucosyltransferase [Tribolium castaneum]>gi|270006336|gb|EFA02784.1| hypothetical protein TcasGA2_TC008521 [Tribolium castaneum]	--	--	--	--	--	K00717	FUT8	glycoprotein 6-alpha-L-fucosyltransferase	http://www.genome.jp/dbget-bin/www_bget?ko:K00717	Q9VYV5	1651	0	Alpha-(1,6)-fucosyltransferase OS=Drosophila melanogaster GN=FucT6 PE=1 SV=1	PF00018//PF00560//PF02136//PF03943	SH3 domain//Leucine Rich Repeat//Nuclear transport factor 2 (NTF2) domain//TAP C-terminal domain	GO:0051028//GO:0006810	mRNA transport//transport	GO:0005515	protein binding	GO:0005634//GO:0005622	nucleus//intracellular	KOG3763	mRNA export factor TAP/MEX67
c6719_g1	GH15;	1	398	514693843	XP_004994493.1	124	5.97e-06	hypothetical protein PTSG_04401 [Salpingoeca rosetta]>gi|326427100|gb|EGD72670.1| hypothetical protein PTSG_04401 [Salpingoeca rosetta]	--	--	--	--	--	--	--	--	--	P69328	343	9.77e-37	Glucoamylase OS=Aspergillus niger GN=GLAA PE=1 SV=1	PF00723	Glycosyl hydrolases family 15	GO:0005975//GO:0005976	carbohydrate metabolic process//polysaccharide metabolic process	GO:0004553	hydrolase activity, hydrolyzing O-glycosyl compounds	--	--	--	--
c67225_g3	GH15;	1	6697	91081335	XP_967042.1	3368	0	PREDICTED: probable phosphorylase b kinase regulatory subunit alpha isoform X2 [Tribolium castaneum]>gi|270005182|gb|EFA01630.1| hypothetical protein TcasGA2_TC007200 [Tribolium castaneum]	195438957	XM_002067362.1	115	3.6e-50	Drosophila willistoni GK16206 (Dwil\GK16206), mRNA	K07190	PHKA_B	phosphorylase kinase alpha/beta subunit	http://www.genome.jp/dbget-bin/www_bget?ko:K07190	Q9W391	2811	0	Probable phosphorylase b kinase regulatory subunit alpha OS=Drosophila melanogaster GN=CG7766 PE=1 SV=2	PF00723//PF02172	Glycosyl hydrolases family 15//KIX domain	GO:0005976//GO:0006355//GO:0005975//GO:0005977	polysaccharide metabolic process//regulation of transcription, DNA-templated//carbohydrate metabolic process//glycogen metabolic process	GO:0003712//GO:0004553//GO:0005516	transcription cofactor activity//hydrolase activity, hydrolyzing O-glycosyl compounds//calmodulin binding	GO:0005667	transcription factor complex	KOG3635	Phosphorylase kinase
c67235_g1	GH47;	1	3870	91088351	XP_971536.1	3365	0	PREDICTED: ER degradation-enhancing alpha-mannosidase-like protein 3 [Tribolium castaneum]	572300062	XM_006616078.1	387	0	PREDICTED: Apis dorsata ER degradation-enhancing alpha-mannosidase-like protein 3-like (LOC102675132), mRNA	K10086	EDEM3	ER degradation enhancer, mannosidase alpha-like 3	http://www.genome.jp/dbget-bin/www_bget?ko:K10086	Q6GQB9	2154	0	ER degradation-enhancing alpha-mannosidase-like protein 3 OS=Xenopus laevis GN=edem3 PE=2 SV=2	PF06662//PF01532	D-glucuronyl C5-epimerase C-terminus//Glycosyl hydrolase family 47	GO:0005975//GO:0006024	carbohydrate metabolic process//glycosaminoglycan biosynthetic process	GO:0016857//GO:0005509//GO:0004571	racemase and epimerase activity, acting on carbohydrates and derivatives//calcium ion binding//mannosyl-oligosaccharide 1,2-alpha-mannosidase activity	GO:0016020//GO:0016021	membrane//integral component of membrane	KOG2429	Glycosyl hydrolase, family 47
c67240_g1	AA5;	1	3296	762136162	XP_011451345.1	428	9.01e-40	PREDICTED: uncharacterized protein LOC105345065 [Crassostrea gigas]	170104261	XM_001883310.1	95	2.31e-39	Laccaria bicolor S238N-H82 hypothetical protein partial mRNA	--	--	--	--	P84675	273	7.97e-25	Putative fungistatic metabolite OS=Chaetomium globosum (strain ATCC 6205 / CBS 148.51 / DSM 1962 / NBRC 6347 / NRRL 1970) GN=CHGG_05463 PE=1 SV=2	PF09421//PF04879	Frequency clock protein//Molybdopterin oxidoreductase Fe4S4 domain	GO:0007623//GO:0055114//GO:0006355	circadian rhythm//oxidation-reduction process//regulation of transcription, DNA-templated	GO:0016491	oxidoreductase activity	GO:0005634//GO:0005737	nucleus//cytoplasm	--	--
c67255_g1	AA3;AA8;	2	1873	568250126	ETN59863.1	434	4.4e-43	glucose dehydrogenase [Anopheles darlingi]	636609448	XM_008037668.1	645	0	Trametes versicolor FP-101664 SS1 alcohol oxidase mRNA	--	--	--	--	P04842	1492	0	Alcohol oxidase 1 OS=Komagataella pastoris (strain GS115 / ATCC 20864) GN=AOX1 PE=1 SV=2	PF05199//PF08283//PF03790//PF00732	GMC oxidoreductase//Geminivirus rep protein central domain//KNOX1 domain//GMC oxidoreductase	GO:0006308//GO:0055114	DNA catabolic process//oxidation-reduction process	GO:0050660//GO:0016888//GO:0003677//GO:0016614	flavin adenine dinucleotide binding//endodeoxyribonuclease activity, producing 5'-phosphomonoesters//DNA binding//oxidoreductase activity, acting on CH-OH group of donors	GO:0005634	nucleus	--	--
c67287_g3	CE8;	1	5332	565419546	AHC08664.1	1436	6.18e-180	pectin methylesterase [Sphenophorus levis]	--	--	--	--	--	--	--	--	--	Q47474	705	1.8e-79	Pectinesterase B OS=Dickeya dadantii (strain 3937) GN=pemB PE=1 SV=2	PF03184//PF04218//PF05653//PF00196//PF01095//PF02796	DDE superfamily endonuclease//CENP-B N-terminal DNA-binding domain//Magnesium transporter NIPA//Bacterial regulatory proteins, luxR family//Pectinesterase//Helix-turn-helix domain of resolvase	GO:0006310//GO:0015693//GO:0042545//GO:0005982//GO:0006355//GO:0005985	DNA recombination//magnesium ion transport//cell wall modification//starch metabolic process//regulation of transcription, DNA-templated//sucrose metabolic process	GO:0003676//GO:0015095//GO:0000150//GO:0003700//GO:0003677//GO:0030599	nucleic acid binding//magnesium ion transmembrane transporter activity//recombinase activity//transcription factor activity, sequence-specific DNA binding//DNA binding//pectinesterase activity	GO:0005618//GO:0005667//GO:0016020	cell wall//transcription factor complex//membrane	KOG3105	DNA-binding centromere protein B (CENP-B)
c67292_g6	GH1;	1	1990	332375470	AEE62876.1	1332	1.82e-174	unknown [Dendroctonus ponderosae]	--	--	--	--	--	K01229	LCT	lactase-phlorizin hydrolase	http://www.genome.jp/dbget-bin/www_bget?ko:K01229	Q95X01	959	1.74e-120	Myrosinase 1 OS=Brevicoryne brassicae PE=1 SV=1	PF00150//PF00232	Cellulase (glycosyl hydrolase family 5)//Glycosyl hydrolase family 1	GO:0005975	carbohydrate metabolic process	GO:0004553	hydrolase activity, hydrolyzing O-glycosyl compounds	--	--	--	--
c67301_g1	GH31;	1	5883	478256933	ENN77102.1	3844	0	hypothetical protein YQE_06437, partial [Dendroctonus ponderosae]	--	--	--	--	--	K12316	GAA	lysosomal alpha-glucosidase	http://www.genome.jp/dbget-bin/www_bget?ko:K12316	Q6P7A9	2233	0	Lysosomal alpha-glucosidase OS=Rattus norvegicus GN=Gaa PE=2 SV=1	PF00096//PF01055	Zinc finger, C2H2 type//Glycosyl hydrolases family 31	GO:0005975	carbohydrate metabolic process	GO:0004553//GO:0046872	hydrolase activity, hydrolyzing O-glycosyl compounds//metal ion binding	--	--	KOG1065	Maltase glucoamylase and related hydrolases, glycosyl hydrolase family 31
c67318_g2	CE10;	1	2305	332375246	AEE62764.1	1765	0	unknown [Dendroctonus ponderosae]	--	--	--	--	--	--	--	--	--	P16854	681	8.29e-78	Esterase B1 OS=Culex pipiens GN=B1 PE=3 SV=1	PF07859//PF00326	alpha/beta hydrolase fold//Prolyl oligopeptidase family	GO:0008152//GO:0006508	metabolic process//proteolysis	GO:0016787//GO:0008236	hydrolase activity//serine-type peptidase activity	--	--	KOG1516	Carboxylesterase and related proteins
c67323_g1	CE10;	1	3335	332376047	AEE63164.1	550	2.14e-81	unknown [Dendroctonus ponderosae]	--	--	--	--	--	K12298	CEL	bile salt-stimulated lipase	http://www.genome.jp/dbget-bin/www_bget?ko:K12298	P35502	268	1.32e-44	Esterase FE4 OS=Myzus persicae PE=1 SV=1	PF07859	alpha/beta hydrolase fold	GO:0008152	metabolic process	GO:0016787	hydrolase activity	--	--	KOG1516	Carboxylesterase and related proteins
c67325_g2	GH119;	1	2884	642936176	XP_008198328.1	1064	1.56e-133	PREDICTED: fibronectin type III domain-containing protein 4 [Tribolium castaneum]	--	--	--	--	--	--	--	--	--	--	--	--	--	PF00041	Fibronectin type III domain	--	--	GO:0005515	protein binding	--	--	--	--
c67326_g2	GH22;	1	701	167444206	ABZ80664.1	378	3.47e-42	c-type lysozyme [Sitophilus zeamais]	--	--	--	--	--	K01185	E3.2.1.17	lysozyme	http://www.genome.jp/dbget-bin/www_bget?ko:K01185	Q7LZQ2	291	6.29e-31	Lysozyme C OS=Aix sponsa GN=LYZ PE=1 SV=1	PF06737	Transglycosylase-like domain	--	--	--	--	GO:0005576	extracellular region	--	--
c67334_g1	GH71;GH99;	2	3028	470431076	XP_004338362.1	344	2.6e-31	mutanase [Acanthamoeba castellanii str. Neff]>gi|440795213|gb|ELR16349.1| mutanase [Acanthamoeba castellanii str. Neff]	--	--	--	--	--	K00771	XYLT	protein xylosyltransferase	http://www.genome.jp/dbget-bin/www_bget?ko:K00771	O13716	642	1.66e-72	Glucan endo-1,3-alpha-glucosidase agn1 OS=Schizosaccharomyces pombe (strain 972 / ATCC 24843) GN=agn1 PE=1 SV=2	--	--	--	--	--	--	--	--	KOG4157	beta-1,6-N-acetylglucosaminyltransferase, contains WSC domain
c67340_g1	CE1;	1	1992	332373244	AEE61763.1	1281	8e-168	unknown [Dendroctonus ponderosae]	--	--	--	--	--	--	--	--	--	O46107	638	1.4e-73	Lipase 1 OS=Drosophila melanogaster GN=Lip1 PE=2 SV=2	PF07819//PF04083//PF01738	PGAP1-like protein//Partial alpha/beta-hydrolase lipase region//Dienelactone hydrolase family	GO:0006505//GO:0006886//GO:0006629	GPI anchor metabolic process//intracellular protein transport//lipid metabolic process	GO:0016787//GO:0016788	hydrolase activity//hydrolase activity, acting on ester bonds	--	--	KOG2624	Triglyceride lipase-cholesterol esterase
c67342_g1	GT1;GT28;	2	1796	332374238	AEE62260.1	1373	0	unknown [Dendroctonus ponderosae]>gi|478250072|gb|ENN70578.1| hypothetical protein YQE_12753, partial [Dendroctonus ponderosae]>gi|546672656|gb|ERL84452.1| hypothetical protein D910_01884 [Dendroctonus ponderosae]	--	--	--	--	--	K00699	UGT	glucuronosyltransferase	http://www.genome.jp/dbget-bin/www_bget?ko:K00699	P36514	555	9.53e-62	UDP-glucuronosyltransferase 2C1 (Fragment) OS=Oryctolagus cuniculus GN=UGT2C1 PE=2 SV=1	PF00201//PF04101	UDP-glucoronosyl and UDP-glucosyl transferase//Glycosyltransferase family 28 C-terminal domain	GO:0005975//GO:0030259//GO:0008152	carbohydrate metabolic process//lipid glycosylation//metabolic process	GO:0016758//GO:0030246	transferase activity, transferring hexosyl groups//carbohydrate binding	--	--	KOG1192	UDP-glucuronosyl and UDP-glucosyl transferase
c67366_g1	PL12;PL17;	2	2553	123473088	XP_001319734.1	462	6.54e-46	hypothetical protein [Trichomonas vaginalis G3]>gi|121902524|gb|EAY07511.1| hypothetical protein TVAG_124840 [Trichomonas vaginalis G3]	--	--	--	--	--	--	--	--	--	--	--	--	--	PF05433//PF00627	Glycine zipper 2TM domain//UBA/TS-N domain	--	--	GO:0005515	protein binding	GO:0019867	outer membrane	--	--
c67379_g1	GT41;	1	3334	642919133	XP_008191750.1	1082	2.11e-125	PREDICTED: tetratricopeptide repeat protein 18-like [Tribolium castaneum]	--	--	--	--	--	--	--	--	--	Q5T0N1	256	7.75e-21	Cilia- and flagella-associated protein 70 OS=Homo sapiens GN=CFAP70 PE=2 SV=3	PF09329//PF00515//PF13181//PF07404	Primase zinc finger//Tetratricopeptide repeat//Tetratricopeptide repeat//Telomere-binding protein beta subunit (TEBP beta)	GO:0006260	DNA replication	GO:0042162//GO:0005515	telomeric DNA binding//protein binding	GO:0005634//GO:0000781	nucleus//chromosome, telomeric region	--	--
c67411_g5	CBM14;	1	498	478262419	ENN81090.1	180	2.19e-13	hypothetical protein YQE_02458, partial [Dendroctonus ponderosae]	--	--	--	--	--	--	--	--	--	--	--	--	--	PF01607	Chitin binding Peritrophin-A domain	GO:0006030	chitin metabolic process	GO:0008061	chitin binding	GO:0005576	extracellular region	--	--
c67417_g1	GH3;	1	2850	111036528	BAF02538.1	1660	0	membrane beta-glucosidase 2 [Physarum polycephalum]	--	--	--	--	--	--	--	--	--	B0YB65	1664	0	Probable beta-glucosidase L OS=Neosartorya fumigata (strain CEA10 / CBS 144.89 / FGSC A1163) GN=bglL PE=3 SV=1	PF00933//PF01915	Glycosyl hydrolase family 3 N terminal domain//Glycosyl hydrolase family 3 C-terminal domain	GO:0005975	carbohydrate metabolic process	GO:0004553	hydrolase activity, hydrolyzing O-glycosyl compounds	--	--	--	--
c67425_g1	GH5;	1	2218	754350593	XP_004345101.2	419	1.05e-41	glucan 1,3-beta-glucosidase [Capsaspora owczarzaki ATCC 30864]>gi|765555383|gb|KJE95974.1| glucan 1,3-beta-glucosidase [Capsaspora owczarzaki ATCC 30864]	--	--	--	--	--	K01210	E3.2.1.58	glucan 1,3-beta-glucosidase	http://www.genome.jp/dbget-bin/www_bget?ko:K01210	Q0CHZ8	678	3.9e-75	Probable glucan 1,3-beta-glucosidase D OS=Aspergillus terreus (strain NIH 2624 / FGSC A1156) GN=exgD PE=3 SV=1	PF11837//PF00150	Domain of unknown function (DUF3357)//Cellulase (glycosyl hydrolase family 5)	GO:0005975//GO:0005982//GO:0006012//GO:0005985	carbohydrate metabolic process//starch metabolic process//galactose metabolic process//sucrose metabolic process	GO:0004553//GO:0004564//GO:0004575	hydrolase activity, hydrolyzing O-glycosyl compounds//beta-fructofuranosidase activity//sucrose alpha-glucosidase activity	GO:0017177	glucosidase II complex	--	--
c67440_g1	GH79;	1	4223	270013008	EFA09456.1	635	6.51e-110	hypothetical protein TcasGA2_TC010672 [Tribolium castaneum]	--	--	--	--	--	--	--	--	--	Q71RP1	150	2.28e-08	Heparanase OS=Rattus norvegicus GN=Hpse PE=2 SV=1	--	--	--	--	--	--	--	--	--	--
c67482_g1	CE10;CE1;	2	557	478251045	ENN71526.1	458	1.06e-50	hypothetical protein YQE_11819, partial [Dendroctonus ponderosae]	--	--	--	--	--	K03929	pnbA	para-nitrobenzyl esterase	http://www.genome.jp/dbget-bin/www_bget?ko:K03929	P81429	213	1.21e-19	Esterase SG1 (Fragment) OS=Schizaphis graminum GN=SG1 PE=1 SV=1	--	--	--	--	--	--	--	--	KOG1516	Carboxylesterase and related proteins
c67482_g3	CE10;CE1;	2	1686	546679456	ERL89920.1	1576	0	hypothetical protein D910_07279 [Dendroctonus ponderosae]	--	--	--	--	--	K03929	pnbA	para-nitrobenzyl esterase	http://www.genome.jp/dbget-bin/www_bget?ko:K03929	B2D0J5	492	8.5e-53	Venom carboxylesterase-6 OS=Apis mellifera PE=2 SV=1	PF07859//PF00326	alpha/beta hydrolase fold//Prolyl oligopeptidase family	GO:0008152//GO:0006508	metabolic process//proteolysis	GO:0016787//GO:0008236	hydrolase activity//serine-type peptidase activity	--	--	KOG1516	Carboxylesterase and related proteins
c67505_g2	AA3;AA8;	2	4817	478250964	ENN71448.1	2828	0	hypothetical protein YQE_11867, partial [Dendroctonus ponderosae]	--	--	--	--	--	K00119	E1.1.99.-	--	http://www.genome.jp/dbget-bin/www_bget?ko:K00119	P18172	1176	1.01e-141	Glucose dehydrogenase [FAD, quinone] OS=Drosophila pseudoobscura pseudoobscura GN=Gld PE=3 SV=4	PF05199//PF07992//PF01266//PF05834//PF01552//PF00732	GMC oxidoreductase//Pyridine nucleotide-disulphide oxidoreductase//FAD dependent oxidoreductase//Lycopene cyclase protein//Picornavirus 2B protein//GMC oxidoreductase	GO:0016117//GO:0006508//GO:0006144//GO:0055114//GO:0018144	carotenoid biosynthetic process//proteolysis//purine nucleobase metabolic process//oxidation-reduction process//RNA-protein covalent cross-linking	GO:0016779//GO:0016614//GO:0008234//GO:0016740//GO:0000166//GO:0050660//GO:0016491//GO:0016787//GO:0003968//GO:0016705//GO:0005198//GO:0008233	nucleotidyltransferase activity//oxidoreductase activity, acting on CH-OH group of donors//cysteine-type peptidase activity//transferase activity//nucleotide binding//flavin adenine dinucleotide binding//oxidoreductase activity//hydrolase activity//RNA-directed RNA polymerase activity//oxidoreductase activity, acting on paired donors, with incorporation or reduction of molecular oxygen//structura…	GO:0019012//GO:0031379	virion//RNA-directed RNA polymerase complex	--	--
c67509_g1	CE10;CE1;	2	925	478259811	ENN79639.1	512	4.73e-57	hypothetical protein YQE_03928, partial [Dendroctonus ponderosae]	--	--	--	--	--	--	--	--	--	O00748	125	2.18e-06	Cocaine esterase OS=Homo sapiens GN=CES2 PE=1 SV=1	--	--	--	--	--	--	--	--	--	--
c67509_g2	CE10;	1	832	332373298	AEE61790.1	428	1.28e-78	unknown [Dendroctonus ponderosae]	--	--	--	--	--	K03927	CES2	carboxylesterase 2	http://www.genome.jp/dbget-bin/www_bget?ko:K03927	Q91WG0	263	8.62e-44	Acylcarnitine hydrolase OS=Mus musculus GN=Ces2c PE=1 SV=1	--	--	--	--	--	--	--	--	KOG1516	Carboxylesterase and related proteins
c67552_g1	GT1;GT28;	2	2435	478250507	ENN71002.1	1481	0	hypothetical protein YQE_12402, partial [Dendroctonus ponderosae]	--	--	--	--	--	K00699	UGT	glucuronosyltransferase	http://www.genome.jp/dbget-bin/www_bget?ko:K00699	Q88168	529	6.11e-57	Ecdysteroid UDP-glucosyltransferase OS=Spodoptera littoralis nuclear polyhedrosis virus GN=EGT PE=3 SV=1	PF00201//PF04101	UDP-glucoronosyl and UDP-glucosyl transferase//Glycosyltransferase family 28 C-terminal domain	GO:0030259//GO:0008152//GO:0005975	lipid glycosylation//metabolic process//carbohydrate metabolic process	GO:0030246//GO:0016758	carbohydrate binding//transferase activity, transferring hexosyl groups	--	--	KOG1192	UDP-glucuronosyl and UDP-glucosyl transferase
c67557_g2	GT1;GT28;	2	3809	478259021	ENN78970.1	1344	9.9e-169	hypothetical protein YQE_04571, partial [Dendroctonus ponderosae]	--	--	--	--	--	K00699	UGT	glucuronosyltransferase	http://www.genome.jp/dbget-bin/www_bget?ko:K00699	P36512	575	1.18e-61	UDP-glucuronosyltransferase 2B13 OS=Oryctolagus cuniculus GN=UGT2B13 PE=2 SV=1	PF04101//PF00201	Glycosyltransferase family 28 C-terminal domain//UDP-glucoronosyl and UDP-glucosyl transferase	GO:0005975//GO:0008152//GO:0030259	carbohydrate metabolic process//metabolic process//lipid glycosylation	GO:0016758//GO:0030246	transferase activity, transferring hexosyl groups//carbohydrate binding	--	--	KOG1192	UDP-glucuronosyl and UDP-glucosyl transferase
c67590_g1	GH16;	1	3017	340379902	XP_003388464.1	475	7.98e-49	PREDICTED: beta-1,3-glucan-binding protein-like [Amphimedon queenslandica]	--	--	--	--	--	--	--	--	--	Q8N0N3	432	1.35e-44	Beta-1,3-glucan-binding protein OS=Penaeus monodon PE=2 SV=1	PF00722	Glycosyl hydrolases family 16	GO:0005975	carbohydrate metabolic process	GO:0004553	hydrolase activity, hydrolyzing O-glycosyl compounds	--	--	--	--
c67620_g1	CE1;CE10;	2	3359	642923287	XP_008193691.1	2112	0	PREDICTED: venom dipeptidyl peptidase 4 isoform X2 [Tribolium castaneum]	167782085	EU420987.1	42	6.84e-10	Vespula vulgaris dipeptidylpeptidase IV preproprotein mRNA, complete cds	K08674	FAP	fibroblast activation protein, alpha	http://www.genome.jp/dbget-bin/www_bget?ko:K08674	B2D0J4	1231	2.14e-151	Venom dipeptidyl peptidase 4 OS=Apis mellifera PE=1 SV=1	PF00930//PF00326//PF00643//PF03583//PF05399//PF02129	Dipeptidyl peptidase IV (DPP IV) N-terminal region//Prolyl oligopeptidase family//B-box zinc finger//Secretory lipase//Ectropic viral integration site 2A protein (EVI2A)//X-Pro dipeptidyl-peptidase (S15 family)	GO:0046486//GO:0006508//GO:0016042	glycerolipid metabolic process//proteolysis//lipid catabolic process	GO:0004177//GO:0008236//GO:0008270//GO:0004806	aminopeptidase activity//serine-type peptidase activity//zinc ion binding//triglyceride lipase activity	GO:0005622//GO:0016021//GO:0016020	intracellular//integral component of membrane//membrane	KOG2100	Dipeptidyl aminopeptidase
c67623_g1	AA3;AA8;	2	643	478250966	ENN71450.1	511	9.37e-56	hypothetical protein YQE_11868, partial [Dendroctonus ponderosae]	--	--	--	--	--	--	--	--	--	--	--	--	--	PF00379	Insect cuticle protein	--	--	GO:0042302	structural constituent of cuticle	--	--	--	--
c67625_g2	GT7;	1	2477	478257650	ENN77797.1	1517	0	hypothetical protein YQE_05681, partial [Dendroctonus ponderosae]	217416191	BK006598.1	78	4.89e-30	TPA_inf: Bombyx mori gustatory receptor 15 (Gr15) gene, complete cds	K07968	B4GALT3	beta-1,4-galactosyltransferase 3	http://www.genome.jp/dbget-bin/www_bget?ko:K07968	A8Y1P7	718	1.73e-84	Beta-1,4-N-acetylgalactosaminyltransferase bre-4 OS=Caenorhabditis briggsae GN=bre-4 PE=3 SV=1	--	--	--	--	--	--	--	--	KOG3916	UDP-Gal:glucosylceramide beta-1,4-galactosyltransferase
c67649_g1	CE10;	1	2001	546676565	ERL87549.1	1435	0	hypothetical protein D910_04940 [Dendroctonus ponderosae]	--	--	--	--	--	K03929	pnbA	para-nitrobenzyl esterase	http://www.genome.jp/dbget-bin/www_bget?ko:K03929	Q91WG0	612	1.35e-68	Acylcarnitine hydrolase OS=Mus musculus GN=Ces2c PE=1 SV=1	PF00326//PF07859	Prolyl oligopeptidase family//alpha/beta hydrolase fold	GO:0006508//GO:0008152	proteolysis//metabolic process	GO:0008236//GO:0016787	serine-type peptidase activity//hydrolase activity	--	--	KOG1516	Carboxylesterase and related proteins
c67662_g3	CE1;CE10;	2	3237	549438545	AGX25161.1	2190	0	dipeptidyl peptidase [Leptinotarsa decemlineata]	--	--	--	--	--	K01278	DPP4	dipeptidyl-peptidase 4	http://www.genome.jp/dbget-bin/www_bget?ko:K01278	B1A4F7	1353	9.95e-170	Venom dipeptidyl peptidase 4 OS=Vespula vulgaris PE=1 SV=1	PF00326//PF03583//PF02129//PF00930	Prolyl oligopeptidase family//Secretory lipase//X-Pro dipeptidyl-peptidase (S15 family)//Dipeptidyl peptidase IV (DPP IV) N-terminal region	GO:0016042//GO:0046486//GO:0006508	lipid catabolic process//glycerolipid metabolic process//proteolysis	GO:0004806//GO:0008236//GO:0004177	triglyceride lipase activity//serine-type peptidase activity//aminopeptidase activity	GO:0016020	membrane	KOG2100	Dipeptidyl aminopeptidase
[truncated: 182 more rows]
