# Supplementary material for: De novo transcriptome assembly of the bamboo snout beetle Cyrtotrachelus buqueti reveals ability to degrade lignocellulose of bamboo feedstock
Source: Biotechnol Biofuels. 2018 Oct 27;11:292. doi: 10.1186/s13068-018-1291-9 (PMC6204003; doi:10.1186/s13068-018-1291-9)
Supplement: Supplementary file 3 — Additional file 3: Table S3. Eigengene of each module in each sample. [file 13068_2018_1291_MOESM3_ESM.xls]

## Sheet: Sheet1
Table S3 The Eigengene of each module in each sample
	Pupa1	Pupa2	Pupa3	Egg1	Egg2	Egg3	Female1	Female2	Female3	Larvael1	Larvael2	Larvael3	Male1	Male2	Male3
MEblack	-0.155938	-0.205774	-0.0772675	-0.11191	-0.0650931	-0.0324337	0.505012	0.47054	0.46142	-0.255631	-0.281541	-0.27441	0.0146855	-0.0003456	0.0086881
MEblue	-0.070517	-0.132532	0.0208299	0.446177	0.489377	0.501681	0.0198074	-0.0002564	0.0201681	-0.275248	-0.227803	-0.207543	-0.166739	-0.221718	-0.195682
MEbrown	0.45403	0.398372	0.514064	0.0795273	0.11707	0.121015	-0.126785	-0.117409	-0.118777	-0.228805	-0.222481	-0.246393	-0.198253	-0.211666	-0.213509
MEcyan	-0.435606	-0.490491	-0.338994	0.178433	0.189353	0.168286	0.310215	0.263206	0.289066	-0.159775	-0.151214	-0.15529	0.120742	0.0992661	0.112803
MEgreen	0.368743	0.414914	0.368934	0.157365	0.151206	0.0662398	-0.29925	-0.275602	-0.281838	0.0450368	0.0859267	0.0570861	-0.272107	-0.290582	-0.296071
MEgreenyellow	0.07423	-0.0025223	0.164211	0.078748	0.137923	0.190148	0.376069	0.370979	0.348203	-0.272503	-0.300708	-0.303139	-0.259525	-0.318942	-0.283171
MEgrey60	-0.496549	-0.507497	-0.431444	0.213286	0.15651	0.152434	0.0916106	0.0820474	0.116414	0.173488	0.255157	0.287638	0.0341819	-0.0814575	-0.0458179
MElightcyan	0.356412	0.2556	0.40941	-0.0206381	0.0312637	0.0679394	-0.0254002	-0.0191104	-0.0168267	-0.419653	-0.4238	-0.493853	0.087198	0.145373	0.0660862
MElightgreen	0.124249	0.0250793	0.1365	-0.503174	-0.502069	-0.512889	0.0893626	0.131335	0.158817	0.273662	0.12321	0.141606	0.151564	0.0911938	0.0715536
MElightyellow	-0.115586	0.0121706	-0.127724	0.47088	0.402965	0.352201	-0.207962	-0.205183	-0.20525	0.440309	-0.113065	-0.121724	-0.193232	-0.1856	-0.203199
MEmagenta	-0.0166014	-0.115619	0.0714958	0.121395	0.178123	0.219572	0.0103086	0.00606507	0.0016669	-0.462304	-0.446595	-0.455047	0.296241	0.338115	0.253185
MEmidnightblue	0.124095	0.0442563	0.2165	0.384797	0.396347	0.371681	-0.117951	-0.151581	-0.125753	-0.081199	0.0250947	0.0409831	-0.313783	-0.434296	-0.379191
MEpink	-0.204807	-0.205066	-0.182588	0.335605	0.270955	0.281391	-0.237597	-0.209034	-0.189292	0.29383	0.352752	0.353311	-0.195891	-0.23608	-0.227488
MEpurple	0.436642	0.355329	0.511016	-0.37131	-0.350449	-0.350891	0.00589759	0.0391217	0.0556276	-0.0354055	-0.118357	-0.130473	0.0019853	-0.0244424	-0.0242901
MEred	-0.244903	-0.265983	-0.214639	-0.24494	-0.246151	-0.239762	0.279554	0.296129	0.295337	-0.110781	-0.142216	-0.161035	0.316762	0.353734	0.328894
MEsalmon	-0.0993329	-0.170828	-0.115985	-0.196805	-0.191504	-0.217616	-0.103498	-0.0285614	-0.0595022	0.525144	0.429947	0.557454	-0.0713943	-0.13245	-0.125069
MEtan	0.121978	0.0429169	0.186515	-0.314005	-0.270849	-0.255336	0.244361	0.23449	0.235473	-0.293685	-0.350785	-0.35795	0.228388	0.298558	0.24993
MEturquoise	-0.128827	-0.135534	-0.112848	-0.128652	-0.122923	-0.119007	-0.10934	-0.104206	-0.101699	-0.155845	-0.158901	-0.16595	0.507846	0.547984	0.487902
MEyellow	-0.414831	-0.439802	-0.392467	-0.175334	-0.187455	-0.203915	0.225217	0.231339	0.230414	0.210537	0.233097	0.174806	0.180645	0.171081	0.156671
