# Supplementary material for: De novo transcriptome assembly of the bamboo snout beetle Cyrtotrachelus buqueti reveals ability to degrade lignocellulose of bamboo feedstock
Source: Biotechnol Biofuels. 2018 Oct 27;11:292. doi: 10.1186/s13068-018-1291-9 (PMC6204003; doi:10.1186/s13068-018-1291-9)
Supplement: Supplementary file 4 — Additional file 4: Table S4. Nutritional value per 100 g of bamboo shoots. [file 13068_2018_1291_MOESM4_ESM.xls]

## Sheet: Sheet1
Table S4 Nutritional value per 100 g in bamboo shoot
Principle	Nutrient Value	Percentage of RDA
Energy	27 Kcal	0.014
Carbohydrates	5.2 g	0.04
Protein	2.60 g	0.05
Total Fat	0.3 g	0.01
Cholesterol	0 mg	0
Dietary Fiber	2.2 g	0.06
Vitamins
Folates	7 μg	0.02
Niacin	0.600 mg	0.04
Pantothenic acid	0.161 mg	0.03
Pyridoxine	0.240 mg	0.18
Riboflavin	0.070 mg	0.05
Thiamin	0.150 mg	0.12
Vitamin C	4 mg	0.07
Vitamin A	20 IU	<1%
Vitamin E	1 mg	0.07
Vitamin K	0 μg	0
Electrolytes
Sodium	4 mg	<1%
Potassium	533 mg	0.11
Minerals
Calcium	13 mg	0.015
Copper	0.190 mg	0.21
Iron	0.50 mg	0.06
Magnesium	3 mg	<1%
Manganese	0.262 mg	0.11
Phosphorus	59 mg	0.08
Selenium	0.8 μg	0.015
Zinc	1.10 mg	0.1
Phyto-nutrients
Carotene-β	12 μg
Carotene-ɑ	0 μg
Lutein-zeaxanthin	0 μg
