# Supplementary material for: De novo transcriptome assembly of the bamboo snout beetle Cyrtotrachelus buqueti reveals ability to degrade lignocellulose of bamboo feedstock
Source: Biotechnol Biofuels. 2018 Oct 27;11:292. doi: 10.1186/s13068-018-1291-9 (PMC6204003; doi:10.1186/s13068-018-1291-9)
Supplement: Supplementary file 7 — Additional file 7: Table S5. Correlation analysis between enzyme activity data and qRT-PCR data. [file 13068_2018_1291_MOESM7_ESM.xls]

## Sheet: 纤维素
内切				组2
1	1	1		36.944
5571.96	2771.46	5.15		168.065
11948.9	12632.4	4.88		198.834
2.61	2.83	6.42		74.403
6.81	9.69	0.45		167.574
1963.5	8396.41	0.99		584.753
4873.78	11691.2	1.1		547.303
6.12	11.87	0.17		119.618
5.3	8.45	3.16		22.227
403.37	496.57	3.11		0
57.65	178.84	14.66		228.197
149.18	17.16	6.42		0
外切
1	1			54.314
67.44	0.27			15.939
142.35	0.66			76.401
2.39	0.13			214.597
0.63	0.47			0
187.87	0.54			0
366.31	0.12			5.021
0.94	0.92			27.639
6	4.49			30.288
127.7	1.45			44.996
130.1	2.36			84.693
18.52	7.23			0
β
1	1			185.758
3.82	78.28			239.177
10.94	236.21			1744.83
1.73	3.84			0
0.41	0.64			34.231
9.31	260.96			29.294
15.46	429.22			235.814
0.86	0.39			22.959
0.54	1.35			7.575
7.75	38.69			0.4454
4.4	16.74			6.487
2.12	14.72			0.4217

## Sheet: 木质素
漆酶
1	1		0.168
2.39	0.17		0.192
0.92	0.89		0.372
1.79	16.53		0.113
0.81	0.74		0.049
0.47	2.97		0.004
0.45	42.31		0.111
0.05	96.1		0.065
0.05	5.21		0.053
2.1	1.71		0.029
1.7	1.09		5.101
0.61	1032		0.003

## Sheet: Sheet1
	mouthpart	foregut	midgut	hindgut	total intestine
	167.574	584.753	547.303	119.618	333.488
	36.944	168.065	198.834	74.403	150.491
	22.227	0	228.197	0	0
	0	0	5.021	27.639	0
	54.314	15.939	76.401	214.597	37.614
	30.288	44.996	84.693	0	0
	34.231	29.294	235.814	22.959	53.002
	185.758	239.177	1744.83	0	382.107
	7.575	0.4454	6.487	0.4217	2.429
	0.049	0.004	0.111	0.065	0.738
	0.168	0.192	0.372	0.113	0.376
	0.053	0.029	5.101	0.003	0.699
	0.327	0.322	0.124	0.558	0.152
	0.917	0.235	0.475	1.372	0.737
	0.326	0.057	2.162	0.068	0.893
	0.146	0.013	0.437	0.051	0
	0.459	0	0.471	1.453	0.065
	0.013	0.002	0.043	0.008	0.026

## Sheet: Sheet2
Table S5 the correlation analysis between enzyme activity data and qRT-PCR data.
		Cqeng1	Cqeng2	Cqeng3
Endoglucanase Activity	Pearson correlation	0.334	0.737**	-0.166
	P value	0.288	0.006	0.607
		Cqcbh1	Cqcbh2
Exoglucanase Activity	Pearson correlation	-0.232	-0.239
	P value	0.468	0.455
		Cqbgln7	Cqbgln5
β-glucosidase Activity	Pearson correlation	0.45	0.411
	P value	0.142	0.185
		Cqlac1	Cqlac2
Laccase Activity	Pearson correlation	0.285	-0.129
	P value	0.37	0.69
**, P<0.01
